# Supplementary material for: Penta­carbon­yl{3-[(2S)-1-methyl­pyrrolidin-2-yl]pyridine}tungsten(0)
Source: Acta Crystallogr Sect E Struct Rep Online. 2010 Mar 31;66(Pt 4):m480. doi: 10.1107/S1600536810010974 (PMC2983989; doi:10.1107/S1600536810010974)
Supplement: Supplementary file 1 [file e-66-0m480-sup1.cif]

##############################################################################
###                                                                        ###
###        Electronic paper (Acta Crystallographica Section E)             ###
###                                                                        ###
##############################################################################
#                                                                            #
# This CIF contains the data in a paper accepted for publication in Acta     #
# Crystallographica Section E. It conforms to the requirements of Notes      #
# for Authors for Section E, and has been peer reviewed under the auspices   #
# of the IUCr Commission on Journals.                                        #
#                                                                            #
# Full details of the Crystallographic Information File format               #
# are given in the paper "The Crystallographic Information File (CIF):       #
# a New Standard Archive File for Crystallography" by S. R. Hall, F. H.      #
# Allen and I. D. Brown [Acta Cryst. (1991), A47, 655-685].                  #
#                                                                            #
# The current version of the core CIF dictionary is obtainable from          #
# ftp://ftp.iucr.org/pub/cif_core.dic. The current version number is 2.4.    #
#                                                                            #
# Software is freely available for graphical display of the structure(s) in  #
# this CIF.  For information consult the CIF home page http://www.iucr.org/  #
# cif/home.html                                                              #
#                                                                            #
# This file may be used for bona fide research purposes within the           #
# scientific community so long as proper attribution is given to the journal # 
# article from which it was obtained.                                        #
#                                                                            #
##############################################################################
                                             
data_I
_audit_creation_method     SHELXL-97
_chemical_name_systematic
;
Pentacarbonyl{3-[(2<i>S</i>)-1-methylpyrrolidin-2-yl]pyridine}tungsten(0)
;
_chemical_name_common     ?
_chemical_formula_moiety     'C15 H14 N2 O5 W'
_chemical_formula_sum     'C15 H14 N2 O5 W'
_chemical_formula_iupac     '[W (C10 H14 N2) (C O)5]'
_chemical_formula_weight     486.13
_chemical_melting_point     ?
_symmetry_cell_setting     'Monoclinic'
_symmetry_space_group_name_H-M     'P 21'
_symmetry_space_group_name_Hall     'P 2yb'
loop_
    _symmetry_equiv_pos_as_xyz
    'x, y, z'
    '-x, y+1/2, -z'
_cell_length_a     6.63030(10)
_cell_length_b     10.6720(2)
_cell_length_c     11.6748(2)
_cell_angle_alpha     90.00
_cell_angle_beta     96.6360(10)
_cell_angle_gamma     90.00
_cell_volume     820.56(2)
_cell_formula_units_Z     2
_cell_measurement_reflns_used     6772
_cell_measurement_theta_min     3.81
_cell_measurement_theta_max     66.75
_cell_measurement_temperature     100(2)
_exptl_crystal_description     'Plate'
_exptl_crystal_colour     'Yellow'
_exptl_crystal_size_max     0.28
_exptl_crystal_size_mid     0.25
_exptl_crystal_size_min     0.19
_exptl_crystal_density_diffrn     1.968
_exptl_crystal_density_meas     ?
_exptl_crystal_density_method     'not measured'
_exptl_crystal_F_000     464
_exptl_absorpt_coefficient_mu     13.289
_exptl_absorpt_correction_type     'numerical'
_exptl_absorpt_process_details     '(SADABS; Sheldrick, 2008a)'
_exptl_absorpt_correction_T_min     0.1190
_exptl_absorpt_correction_T_max     0.1847
_exptl_special_details
;
'crystal mounted on a Cryoloop using Paratone-N'
;
_diffrn_ambient_temperature     100(2)
_diffrn_radiation_type     CuK\a
_diffrn_radiation_wavelength     1.54178
_diffrn_radiation_source     'fine-focus sealed tube'
_diffrn_radiation_monochromator     graphite
_diffrn_measurement_device_type     'Bruker SMART CCD APEXII area-detector'
_diffrn_measurement_method     '\f and \w'
_diffrn_detector_area_resol_mean     ?
_diffrn_reflns_number     6704
_diffrn_reflns_av_R_equivalents     0.020
_diffrn_reflns_av_sigmaI/netI     0.027
_diffrn_reflns_theta_min     3.81
_diffrn_reflns_theta_max     66.79
_diffrn_reflns_theta_full     66.79
_diffrn_measured_fraction_theta_max     0.949
_diffrn_measured_fraction_theta_full     0.949
_diffrn_reflns_limit_h_min     -7
_diffrn_reflns_limit_h_max     7
_diffrn_reflns_limit_k_min     -12
_diffrn_reflns_limit_k_max     12
_diffrn_reflns_limit_l_min     -13
_diffrn_reflns_limit_l_max     11
_diffrn_standards_number     0
_diffrn_standards_interval_count     ?
_diffrn_standards_interval_time     ?
_diffrn_standards_decay_%     0
_refine_special_details
;
Refinement of <i>F</i>^2^ against ALL reflections. The weighted <i>R</i>-factor
wR and goodness of fit <i>S</i> are based on <i>F</i>^2^, conventional
<i>R</i>-factors <i>R</i> are based on <i>F</i>, with <i>F</i> set to zero for
negative <i>F</i>^2^. The threshold expression of <i>F</i>^2^ >
\s(<i>F</i>^2^) is used only for calculating <i>R</i>-factors(gt) etc. and is
not relevant to the choice of reflections for refinement. <i>R</i>-factors
based on <i>F</i>^2^ are statistically about twice as large as those based on
<i>F</i>, and <i>R</i>- factors based on ALL data will be even larger.
;
_reflns_number_total     2676
_reflns_number_gt     2673
_reflns_threshold_expression     I>2\s(I)
_refine_ls_structure_factor_coef     Fsqd
_refine_ls_matrix_type     full
_refine_ls_R_factor_all     0.014
_refine_ls_R_factor_gt     0.014
_refine_ls_wR_factor_gt     0.033
_refine_ls_wR_factor_ref     0.033
_refine_ls_goodness_of_fit_ref     1.13
_refine_ls_restrained_S_all     1.13
_refine_ls_number_reflns     2676
_refine_ls_number_parameters     210
_refine_ls_number_restraints     1
_refine_ls_hydrogen_treatment     constr
_refine_ls_weighting_scheme     calc
_refine_ls_weighting_details
                 'calc w=1/[\s^2^(Fo^2^)+(0.0071P)^2^] where P=(Fo^2^+2Fc^2^)/3'
_atom_sites_solution_hydrogens     geom
_atom_sites_solution_primary     direct
_atom_sites_solution_secondary     difmap
_refine_ls_shift/su_max     0.00
_refine_ls_shift/su_mean     0.00
_refine_diff_density_max     0.44
_refine_diff_density_min     -0.53
_refine_ls_extinction_method     'SHELXTL (Sheldrick, 2008b)'
_refine_ls_extinction_coef     0.00053(7)
_refine_ls_extinction_expression
                                  'Fc^*^=kFc[1+0.001xFc^2^\l^3^/sin(2\q)]^-1/4^'
_refine_ls_abs_structure_details     'Flack (1983), 1225 Friedel pairs'
_refine_ls_abs_structure_Flack     0.041(9)
loop_
    _atom_type_symbol
    _atom_type_description
    _atom_type_scat_dispersion_real
    _atom_type_scat_dispersion_imag
    _atom_type_scat_source
    'C' 'C' 0.0181 0.0091
                         'International Tables Vol C Tables 4.2.6.8 and 6.1.1.4'
    'H' 'H' 0.0000 0.0000
                         'International Tables Vol C Tables 4.2.6.8 and 6.1.1.4'
    'N' 'N' 0.0311 0.0180
                         'International Tables Vol C Tables 4.2.6.8 and 6.1.1.4'
    'O' 'O' 0.0492 0.0322
                         'International Tables Vol C Tables 4.2.6.8 and 6.1.1.4'
    'W' 'W' -5.4734 5.5774
                         'International Tables Vol C Tables 4.2.6.8 and 6.1.1.4'
_computing_data_collection     'APEX2 (Bruker, 2006)'
_computing_cell_refinement     'SAINT (Bruker, 2005)'
_computing_data_reduction     'SAINT (Bruker, 2005)'
_computing_structure_solution     'SHELXTL (Sheldrick, 2008b)'
_computing_structure_refinement     'SHELXTL (Sheldrick, 2008b)'
_computing_molecular_graphics     'SHELXTL (Sheldrick, 2008b)'
_computing_publication_material     'SHELXTL (Sheldrick, 2008b)'
loop_
    _atom_site_type_symbol
    _atom_site_label
    _atom_site_fract_x
    _atom_site_fract_y
    _atom_site_fract_z
    _atom_site_U_iso_or_equiv
    _atom_site_adp_type
    _atom_site_calc_flag
    _atom_site_refinement_flags
    _atom_site_occupancy
    _atom_site_disorder_assembly
    _atom_site_disorder_group
    W W1 0.975072(14) 0.99294(4) 0.798344(8) 0.01869(6) Uani d . 1 . .
    C C1 1.1233(8) 1.1176(5) 0.9028(5) 0.0212(12) Uani d . 1 . .
    O O1 1.2053(6) 1.1868(3) 0.9687(3) 0.0307(8) Uani d . 1 . .
    N N1 0.7925(6) 0.8443(4) 0.6915(4) 0.0218(9) Uani d . 1 . .
    C C2 0.8653(6) 1.1332(4) 0.6881(4) 0.0206(10) Uani d . 1 . .
    O O2 0.8203(4) 1.2112(3) 0.6253(2) 0.0327(6) Uani d . 1 . .
    N N2 0.3021(3) 0.5061(4) 0.6952(2) 0.0230(6) Uani d . 1 . .
    C C3 1.2185(4) 0.9810(7) 0.7074(2) 0.0238(9) Uani d . 1 . .
    O O3 1.3582(3) 0.9783(5) 0.6594(2) 0.0384(8) Uani d . 1 . .
    C C4 1.1080(9) 0.8553(5) 0.9047(6) 0.0233(12) Uani d . 1 . .
    O O4 1.1972(6) 0.7822(3) 0.9596(3) 0.0337(8) Uani d . 1 . .
    C C5 0.7301(4) 1.0112(5) 0.8913(2) 0.0204(11) Uani d . 1 . .
    O O5 0.5952(4) 1.0199(2) 0.9427(2) 0.0327(8) Uani d . 1 . .
    C C6 0.7783(5) 0.8398(3) 0.5751(3) 0.0244(7) Uani d . 1 . .
    H H6 0.8463 0.9017 0.5355 0.029 Uiso calc R 1 . .
    C C7 0.6690(5) 0.7487(3) 0.5122(3) 0.0289(7) Uani d . 1 . .
    H H7 0.6611 0.7487 0.4304 0.035 Uiso calc R 1 . .
    C C8 0.5703(5) 0.6569(3) 0.5682(3) 0.0245(7) Uani d . 1 . .
    H H8 0.4963 0.5924 0.5258 0.029 Uiso calc R 1 . .
    C C9 0.5815(5) 0.6609(3) 0.6876(3) 0.0204(6) Uani d . 1 . .
    C C10 0.6930(4) 0.7558(3) 0.7446(3) 0.0190(6) Uani d . 1 . .
    H H10 0.7001 0.7587 0.8263 0.023 Uiso calc R 1 . .
    C C11 0.4868(5) 0.5628(3) 0.7575(3) 0.0204(6) Uani d . 1 . .
    H H11 0.4530 0.6007 0.8312 0.025 Uiso calc R 1 . .
    C C12 0.6199(5) 0.4479(3) 0.7839(3) 0.0285(8) Uani d . 1 . .
    H H12A 0.7203 0.4626 0.8522 0.034 Uiso calc R 1 . .
    H H12B 0.6931 0.4261 0.7174 0.034 Uiso calc R 1 . .
    C C13 0.4704(5) 0.3435(4) 0.8078(3) 0.0283(8) Uani d . 1 . .
    H H13A 0.4955 0.2666 0.7642 0.034 Uiso calc R 1 . .
    H H13B 0.4821 0.3232 0.8911 0.034 Uiso calc R 1 . .
    C C14 0.2606(5) 0.3988(3) 0.7666(3) 0.0246(7) Uani d . 1 . .
    H H14A 0.1746 0.3365 0.7210 0.030 Uiso calc R 1 . .
    H H14B 0.1908 0.4258 0.8329 0.030 Uiso calc R 1 . .
    C C15 0.1310(5) 0.5916(4) 0.6783(3) 0.0321(8) Uani d . 1 . .
    H H15A 0.0156 0.5494 0.6343 0.048 Uiso calc R 1 . .
    H H15B 0.1687 0.6655 0.6359 0.048 Uiso calc R 1 . .
    H H15C 0.0930 0.6174 0.7535 0.048 Uiso calc R 1 . .
loop_
    _atom_site_aniso_label
    _atom_site_aniso_U_11
    _atom_site_aniso_U_22
    _atom_site_aniso_U_33
    _atom_site_aniso_U_12
    _atom_site_aniso_U_13
    _atom_site_aniso_U_23
    W1 0.01884(8) 0.01807(8) 0.01892(8) -0.00160(9) 0.00110(4) -0.00046(9)
    C1 0.017(2) 0.024(3) 0.022(3) 0.0024(17) 0.0021(17) 0.0015(18)
    O1 0.0287(18) 0.0293(18) 0.033(2) -0.0064(14) 0.0007(14) -0.0016(14)
    N1 0.021(2) 0.0222(18) 0.0211(18) 0.0006(15) -0.0020(14) -0.0023(12)
    C2 0.021(2) 0.0141(18) 0.025(2) 0.0005(17) -0.0033(17) 0.0001(13)
    O2 0.0357(14) 0.0301(15) 0.0304(15) 0.0040(12) -0.0037(11) 0.0013(12)
    N2 0.0172(10) 0.0248(18) 0.0262(12) -0.0042(15) -0.0002(8) 0.0002(15)
    C3 0.0216(12) 0.028(3) 0.0223(14) 0.0030(19) 0.0068(10) 0.0013(18)
    O3 0.0368(12) 0.042(2) 0.0386(13) 0.0094(16) 0.0119(9) 0.0142(15)
    C4 0.024(2) 0.018(2) 0.026(3) -0.0011(18) -0.0001(18) 0.0026(17)
    O4 0.042(2) 0.0292(17) 0.0269(19) -0.0006(15) -0.0089(14) 0.0064(14)
    C5 0.0202(12) 0.022(3) 0.0200(14) -0.0013(14) 0.0070(10) -0.0048(14)
    O5 0.0327(12) 0.031(3) 0.0349(14) -0.0026(10) 0.0071(9) -0.0025(9)
    C6 0.0282(17) 0.0266(19) 0.0185(19) -0.0014(14) 0.0029(13) 0.0036(14)
    C7 0.0345(19) 0.035(2) 0.0170(18) -0.0022(15) 0.0021(13) -0.0001(13)
    C8 0.0281(17) 0.0268(18) 0.0175(18) -0.0031(14) -0.0016(12) -0.0027(12)
    C9 0.0167(14) 0.0233(17) 0.0209(18) 0.0029(12) 0.0005(11) -0.0001(12)
    C10 0.0199(15) 0.0220(17) 0.0150(16) 0.0017(12) 0.0019(11) -0.0005(11)
    C11 0.0196(16) 0.0228(18) 0.0190(18) -0.0019(14) 0.0025(11) -0.0026(14)
    C12 0.0234(17) 0.0250(18) 0.037(2) -0.0056(13) 0.0013(14) 0.0076(12)
    C13 0.0271(19) 0.027(2) 0.030(2) -0.0056(13) 0.0005(14) 0.0053(13)
    C14 0.0224(16) 0.0218(17) 0.0299(19) -0.0067(13) 0.0039(13) -0.0018(13)
    C15 0.0243(17) 0.0310(19) 0.040(2) 0.0035(14) 0.0013(14) 0.0027(15)
_geom_special_details
;
All esds (except the esd in the dihedral angle between two l.s. planes) are
estimated using the full covariance matrix. The cell esds are taken into
account individually in the estimation of esds in distances, angles and
torsion angles; correlations between esds in cell parameters are only used
when they are defined by crystal symmetry. An approximate (isotropic)
treatment of cell esds is used for estimating esds involving l.s. planes.
;
loop_
    _geom_bond_atom_site_label_1
    _geom_bond_atom_site_label_2
    _geom_bond_site_symmetry_2
    _geom_bond_distance
    _geom_bond_publ_flag
    W1 C1 . 1.987(6) ?
    W1 C3 . 2.035(3) ?
    W1 C2 . 2.052(5) ?
    W1 C4 . 2.055(6) ?
    W1 C5 . 2.064(3) ?
    W1 N1 . 2.278(4) ?
    C1 O1 . 1.156(7) ?
    N1 C10 . 1.344(5) ?
    N1 C6 . 1.352(6) ?
    C2 O2 . 1.126(6) ?
    N2 C15 . 1.451(5) ?
    N2 C14 . 1.460(5) ?
    N2 C11 . 1.480(4) ?
    C3 O3 . 1.138(4) ?
    C4 O4 . 1.132(7) ?
    C5 O5 . 1.138(4) ?
    C6 C7 . 1.374(5) ?
    C6 H6 . 0.9500 ?
    C7 C8 . 1.384(5) ?
    C7 H7 . 0.9500 ?
    C8 C9 . 1.388(5) ?
    C8 H8 . 0.9500 ?
    C9 C10 . 1.379(5) ?
    C9 C11 . 1.507(5) ?
    C10 H10 . 0.9500 ?
    C11 C12 . 1.522(4) ?
    C11 H11 . 1.0000 ?
    C12 C13 . 1.539(5) ?
    C12 H12A . 0.9900 ?
    C12 H12B . 0.9900 ?
    C13 C14 . 1.536(4) ?
    C13 H13A . 0.9900 ?
    C13 H13B . 0.9900 ?
    C14 H14A . 0.9900 ?
    C14 H14B . 0.9900 ?
    C15 H15A . 0.9800 ?
    C15 H15B . 0.9800 ?
    C15 H15C . 0.9800 ?
loop_
    _geom_angle_atom_site_label_1
    _geom_angle_atom_site_label_2
    _geom_angle_atom_site_label_3
    _geom_angle_site_symmetry_1
    _geom_angle_site_symmetry_3
    _geom_angle
    _geom_angle_publ_flag
    C1 W1 C3 . . 89.8(2) ?
    C1 W1 C2 . . 90.6(3) ?
    C3 W1 C2 . . 87.9(2) ?
    C1 W1 C4 . . 87.75(12) ?
    C3 W1 C4 . . 87.7(2) ?
    C2 W1 C4 . . 175.3(2) ?
    C1 W1 C5 . . 88.7(2) ?
    C3 W1 C5 . . 178.1(3) ?
    C2 W1 C5 . . 90.97(18) ?
    C4 W1 C5 . . 93.4(2) ?
    C1 W1 N1 . . 175.2(2) ?
    C3 W1 N1 . . 94.2(2) ?
    C2 W1 N1 . . 92.12(11) ?
    C4 W1 N1 . . 89.8(3) ?
    C5 W1 N1 . . 87.30(16) ?
    O1 C1 W1 . . 176.2(5) ?
    C10 N1 C6 . . 117.2(4) ?
    C10 N1 W1 . . 119.7(3) ?
    C6 N1 W1 . . 123.1(3) ?
    O2 C2 W1 . . 174.5(4) ?
    C15 N2 C14 . . 112.0(2) ?
    C15 N2 C11 . . 113.5(3) ?
    C14 N2 C11 . . 103.9(3) ?
    O3 C3 W1 . . 177.1(6) ?
    O4 C4 W1 . . 173.8(5) ?
    O5 C5 W1 . . 179.3(5) ?
    N1 C6 C7 . . 122.3(3) ?
    N1 C6 H6 . . 118.9 ?
    C7 C6 H6 . . 118.9 ?
    C6 C7 C8 . . 119.8(3) ?
    C6 C7 H7 . . 120.1 ?
    C8 C7 H7 . . 120.1 ?
    C7 C8 C9 . . 118.7(3) ?
    C7 C8 H8 . . 120.7 ?
    C9 C8 H8 . . 120.7 ?
    C10 C9 C8 . . 118.1(3) ?
    C10 C9 C11 . . 118.9(3) ?
    C8 C9 C11 . . 123.0(3) ?
    N1 C10 C9 . . 124.0(3) ?
    N1 C10 H10 . . 118.0 ?
    C9 C10 H10 . . 118.0 ?
    N2 C11 C9 . . 113.0(3) ?
    N2 C11 C12 . . 101.4(3) ?
    C9 C11 C12 . . 113.7(2) ?
    N2 C11 H11 . . 109.5 ?
    C9 C11 H11 . . 109.5 ?
    C12 C11 H11 . . 109.5 ?
    C11 C12 C13 . . 104.5(3) ?
    C11 C12 H12A . . 110.9 ?
    C13 C12 H12A . . 110.9 ?
    C11 C12 H12B . . 110.9 ?
    C13 C12 H12B . . 110.9 ?
    H12A C12 H12B . . 108.9 ?
    C14 C13 C12 . . 104.1(3) ?
    C14 C13 H13A . . 110.9 ?
    C12 C13 H13A . . 110.9 ?
    C14 C13 H13B . . 110.9 ?
    C12 C13 H13B . . 110.9 ?
    H13A C13 H13B . . 109.0 ?
    N2 C14 C13 . . 104.9(3) ?
    N2 C14 H14A . . 110.8 ?
    C13 C14 H14A . . 110.8 ?
    N2 C14 H14B . . 110.8 ?
    C13 C14 H14B . . 110.8 ?
    H14A C14 H14B . . 108.8 ?
    N2 C15 H15A . . 109.5 ?
    N2 C15 H15B . . 109.5 ?
    H15A C15 H15B . . 109.5 ?
    N2 C15 H15C . . 109.5 ?
    H15A C15 H15C . . 109.5 ?
    H15B C15 H15C . . 109.5 ?
loop_
    _geom_torsion_atom_site_label_1
    _geom_torsion_atom_site_label_2
    _geom_torsion_atom_site_label_3
    _geom_torsion_atom_site_label_4
    _geom_torsion_site_symmetry_1
    _geom_torsion_site_symmetry_2
    _geom_torsion_site_symmetry_3
    _geom_torsion_site_symmetry_4
    _geom_torsion
    _geom_torsion_publ_flag
    C3 W1 C1 O1 . . . . -139(7) ?
    C2 W1 C1 O1 . . . . 133(7) ?
    C4 W1 C1 O1 . . . . -51(7) ?
    C5 W1 C1 O1 . . . . 42(7) ?
    N1 W1 C1 O1 . . . . 8(9) ?
    C1 W1 N1 C10 . . . . -11(3) ?
    C3 W1 N1 C10 . . . . 135.7(3) ?
    C2 W1 N1 C10 . . . . -136.2(3) ?
    C4 W1 N1 C10 . . . . 48.1(3) ?
    C5 W1 N1 C10 . . . . -45.3(3) ?
    C1 W1 N1 C6 . . . . 169(2) ?
    C3 W1 N1 C6 . . . . -44.1(4) ?
    C2 W1 N1 C6 . . . . 44.0(4) ?
    C4 W1 N1 C6 . . . . -131.8(4) ?
    C5 W1 N1 C6 . . . . 134.8(4) ?
    C1 W1 C2 O2 . . . . 71(4) ?
    C3 W1 C2 O2 . . . . -18(4) ?
    C4 W1 C2 O2 . . . . 2(7) ?
    C5 W1 C2 O2 . . . . 160(4) ?
    N1 W1 C2 O2 . . . . -113(4) ?
    C1 W1 C3 O3 . . . . -7(10) ?
    C2 W1 C3 O3 . . . . 84(10) ?
    C4 W1 C3 O3 . . . . -94(10) ?
    C5 W1 C3 O3 . . . . 30(13) ?
    N1 W1 C3 O3 . . . . 176(10) ?
    C1 W1 C4 O4 . . . . -71(5) ?
    C3 W1 C4 O4 . . . . 19(5) ?
    C2 W1 C4 O4 . . . . -1(8) ?
    C5 W1 C4 O4 . . . . -159(5) ?
    N1 W1 C4 O4 . . . . 113(5) ?
    C1 W1 C5 O5 . . . .  -12E1(2)
                                 ?
    C3 W1 C5 O5 . . . .  -16E1(2)
                                 ?
    C2 W1 C5 O5 . . . .  15E1(2)
                                ?
    C4 W1 C5 O5 . . . .  -4E1(2)
                                ?
    N1 W1 C5 O5 . . . .  6E1(2)
                               ?
    C10 N1 C6 C7 . . . . -0.5(6) ?
    W1 N1 C6 C7 . . . . 179.4(3) ?
    N1 C6 C7 C8 . . . . -0.6(6) ?
    C6 C7 C8 C9 . . . . 1.2(5) ?
    C7 C8 C9 C10 . . . . -0.8(5) ?
    C7 C8 C9 C11 . . . . -177.5(3) ?
    C6 N1 C10 C9 . . . . 1.0(5) ?
    W1 N1 C10 C9 . . . . -178.9(2) ?
    C8 C9 C10 N1 . . . . -0.3(5) ?
    C11 C9 C10 N1 . . . . 176.5(3) ?
    C15 N2 C11 C9 . . . . -69.3(3) ?
    C14 N2 C11 C9 . . . . 168.8(3) ?
    C15 N2 C11 C12 . . . . 168.6(3) ?
    C14 N2 C11 C12 . . . . 46.7(3) ?
    C10 C9 C11 N2 . . . . 152.7(3) ?
    C8 C9 C11 N2 . . . . -30.6(5) ?
    C10 C9 C11 C12 . . . . -92.4(4) ?
    C8 C9 C11 C12 . . . . 84.2(4) ?
    N2 C11 C12 C13 . . . . -35.7(3) ?
    C9 C11 C12 C13 . . . . -157.3(3) ?
    C11 C12 C13 C14 . . . . 12.4(4) ?
    C15 N2 C14 C13 . . . . -162.2(3) ?
    C11 N2 C14 C13 . . . . -39.3(3) ?
    C12 C13 C14 N2 . . . . 15.9(4) ?
data_global
_journal_date_recd_electronic     2010-03-04
_journal_date_accepted     2010-03-23
_journal_name_full     'Acta Crystallographica, Section E'
_journal_year     2010
_journal_volume     66
_journal_issue      4
_journal_page_first     m480
_journal_page_last     m480
_journal_paper_category     QM
_journal_coeditor_code     EZ2203
_publ_contact_author_name     'Martin O Onani'
_publ_contact_author_address
;
University of the Western Cape
Cape Town
Bellville
7535
South Africa
;
_publ_contact_author_email     'monani@uwc.ac.za'
_publ_contact_author_fax     '+27219591400'
_publ_contact_author_phone     '+27219593050'
_publ_section_title
;
Pentacarbonyl{3-[(2<i>S</i>)-1-methylpyrrolidin-2-yl]pyridine}tungsten(0)
;
loop_
    _publ_author_name
    _publ_author_address
    'Onani, Martin O'
;
University of the Western Cape
Cape Town
Bellville 7535
South Africa
;
    'Lalancette, Roger A'
;
Department of Chemistry,
Rutgers, the State University of New Jersey
73 Warren St
Newark, NJ 07102, USA
;
    'Muriithi, Naftali T'
;
Department ofChemistry
Kenyatta University
PO Box 43844-00100
Nairobi, Kenya
;
    'Nyawade, Eunice A'
;
Department ofChemistry
Kenyatta University
PO Box 43844-00100
Nairobi, Kenya
;
    'Kgarebe, Boitumelo V'
;
University of the Western Cape
Cape Town
Bellville 7535
South Africa
;
