# Supplementary material for: Penta­carbon­yl{3-[(2S)-1-methyl­pyrrolidin-2-yl]pyridine}tungsten(0)
Source: Acta Crystallogr Sect E Struct Rep Online. 2010 Mar 31;66(Pt 4):m480. doi: 10.1107/S1600536810010974 (PMC2983989; doi:10.1107/S1600536810010974)
Supplement: Supplementary file 2 [file e-66-0m480-Isup2.hkl]

# 
# h,k,l, Fc-squared, Fo-squared, sigma(Fo-squared) and status flag 
# 
data_I
_shelx_title ' 042898RAL_MO_0m in P2(1)' 
_shelx_refln_list_code          4 
_shelx_F_calc_maximum      168.25 
_exptl_crystal_F_000       464.00 
_reflns_d_resolution_high  0.8388 
 
loop_ 
 _symmetry_equiv_pos_as_xyz 
 'x, y, z' 
 '-x, y+1/2, -z' 
 
_cell_length_a     6.6303 
_cell_length_b    10.6720 
_cell_length_c    11.6748 
_cell_angle_alpha  90.000 
_cell_angle_beta   96.636 
_cell_angle_gamma  90.000 
 
_shelx_F_squared_multiplier     1.000 
 
loop_ 
 _refln_index_h 
 _refln_index_k 
 _refln_index_l 
 _refln_F_squared_calc 
 _refln_F_squared_meas 
 _refln_F_squared_sigma 
 _refln_observed_status 
   0 -12   0     2273.99     2282.90     92.77 o 
   1 -12   0     1344.63     1316.11     50.17 o 
   2 -12   0     1726.54     1805.67     68.66 o 
   1 -11   0      249.49      245.84     16.41 o 
   2 -11   0      346.60      336.42     24.03 o 
   3 -11   0      497.53      520.57     28.13 o 
   0 -10   0     3063.11     2904.51    118.00 o 
   1 -10   0     3914.86     4083.46    110.82 o 
   2 -10   0     2042.28     2031.66     84.24 o 
   3 -10   0     2066.97     2061.71     58.12 o 
   4 -10   0     1673.22     1736.89     47.09 o 
   1  -9   0      251.27      245.55     18.49 o 
   2  -9   0      104.64      120.12     16.93 o 
   3  -9   0      848.19      830.76     31.29 o 
   4  -9   0     1130.77     1191.23     37.49 o 
   5  -9   0      954.34      923.36     38.53 o 
   0  -8   0     7976.40     7702.17    310.01 o 
   1  -8   0     6110.61     5641.42    114.85 o 
   2  -8   0     3272.46     3158.95     84.03 o 
   3  -8   0     3944.05     3699.07    102.01 o 
   4  -8   0     1514.09     1557.51     46.87 o 
   5  -8   0      670.37      690.27     31.69 o 
   1  -7   0      473.03      475.71     29.31 o 
   2  -7   0      976.72      922.35     34.30 o 
   3  -7   0      479.80      466.45     21.53 o 
   4  -7   0     1124.02     1136.08     39.01 o 
   5  -7   0     1651.94     1654.97     64.25 o 
   6  -7   0     1622.10     1656.09     60.44 o 
   0  -6   0    13841.46    13639.53    612.15 o 
   1  -6   0     6676.44     6382.43    206.71 o 
   2  -6   0     5829.17     5766.90    284.93 o 
   3  -6   0     4226.53     4251.39    105.71 o 
   4  -6   0     2941.00     2874.60     78.97 o 
   5  -6   0     2783.16     2682.33     68.52 o 
   6  -6   0      458.70      465.11     16.00 o 
   1  -5   0      738.83      749.89     35.51 o 
   2  -5   0      722.34      698.61     42.35 o 
   3  -5   0     1559.53     1567.37     85.86 o 
   4  -5   0     3944.28     3780.57     87.55 o 
   5  -5   0     1678.65     1678.63     47.72 o 
   6  -5   0     1132.10     1161.17     34.56 o 
   0  -4   0    14939.44    14782.43    385.62 o 
   1  -4   0     6756.90     6623.11    131.80 o 
   2  -4   0     4632.44     4676.37    201.27 o 
   3  -4   0    12729.78    13203.32    320.41 o 
   4  -4   0     4137.14     4076.36    101.76 o 
   5  -4   0     2976.74     2924.20     71.05 o 
   6  -4   0     1464.82     1496.53     41.33 o 
   7  -4   0      301.57      306.90     11.29 o 
   1  -3   0      406.95      423.13     13.36 o 
   2  -3   0     1423.03     1395.28     37.11 o 
   3  -3   0     2979.37     3054.17     72.28 o 
   4  -3   0     2534.60     2454.49     86.98 o 
   5  -3   0     3242.46     3251.27     78.53 o 
   6  -3   0     1444.33     1476.18     40.17 o 
   7  -3   0     1396.03     1464.13     38.06 o 
   0  -2   0    16493.38    15359.50    483.85 o 
   1  -2   0     9383.44     8914.57    190.39 o 
   2  -2   0    14032.92    14856.04    324.42 o 
   3  -2   0    13558.82    13886.43    296.82 o 
   4  -2   0     4776.97     4584.92    137.36 o 
   5  -2   0     1989.17     1909.97     40.29 o 
   6  -2   0      749.76      752.58     24.51 o 
   7  -2   0      550.34      565.10     27.31 o 
   1  -1   0     2326.15     2231.50     49.90 o 
   2  -1   0     2865.80     2985.82     66.72 o 
   3  -1   0     1028.95     1020.33     28.72 o 
   4  -1   0     2579.77     2445.18     83.04 o 
   5  -1   0     3875.91     3649.87     68.62 o 
   6  -1   0     1359.85     1330.83     51.93 o 
   7  -1   0     2166.57     2246.64     75.23 o 
   1   0   0     8985.91     9164.85    306.62 o 
   2   0   0     2866.54     3185.79     74.62 o 
   3   0   0     3571.57     3594.06     94.60 o 
   4   0   0     4289.65     3898.09    125.99 o 
   5   0   0     3468.40     3318.33     65.78 o 
   6   0   0     1301.26     1260.39     36.31 o 
   7   0   0      512.24      495.15     23.76 o 
   1   1   0     2158.07     2199.09     46.27 o 
   2   1   0     3323.91     3486.10     67.05 o 
   3   1   0     1207.21     1235.48     44.25 o 
   4   1   0     2582.11     2464.46     85.19 o 
   5   1   0     3589.11     3331.88     68.77 o 
   6   1   0     1353.72     1315.57     37.83 o 
   7   1   0     2104.96     2125.43     53.80 o 
   0   2   0    16870.39    16410.98    459.19 o 
   1   2   0     9333.86     8977.09    183.98 o 
   2   2   0    15036.85    15419.71    311.57 o 
   3   2   0    13203.64    14050.59    414.55 o 
   4   2   0     4319.31     4013.85    139.26 o 
   5   2   0     1925.60     1823.39     45.28 o 
   6   2   0      764.16      751.32     25.16 o 
   7   2   0      692.41      687.42     20.43 o 
   1   3   0      514.25      530.47     12.22 o 
   2   3   0     1080.39     1102.06     33.02 o 
   3   3   0     3232.63     3206.80    100.98 o 
   4   3   0     2836.87     2737.88     92.31 o 
   5   3   0     3090.79     3026.39     84.03 o 
   6   3   0     1319.75     1367.41     59.58 o 
   7   3   0     1410.39     1480.36     56.32 o 
   0   4   0    15038.89    15145.68    429.06 o 
   1   4   0     6671.53     6668.67    136.76 o 
   2   4   0     4954.26     4864.32    101.06 o 
   3   4   0    12558.71    12577.12    384.73 o 
   4   4   0     4399.39     4408.16    219.66 o 
   5   4   0     2712.34     2636.76    109.34 o 
   6   4   0     1544.90     1547.78     44.36 o 
   7   4   0      273.36      274.42     16.38 o 
   1   5   0      911.42      906.77     24.80 o 
   2   5   0      580.64      623.50     20.98 o 
   3   5   0     1602.34     1582.75     83.68 o 
   4   5   0     3474.87     3318.86     82.94 o 
   5   5   0     1908.33     1860.35     53.85 o 
   6   5   0     1318.37     1353.41     45.78 o 
   7   5   0     1482.83     1490.08     54.97 o 
   0   6   0    14111.71    14341.85    566.25 o 
   1   6   0     6542.67     6368.91    211.43 o 
   2   6   0     5738.00     5602.90    169.67 o 
   4   6   0     3286.58     3105.59     84.81 o 
   5   6   0     2847.20     2735.85     74.80 o 
   6   6   0      392.42      428.08     16.99 o 
   1   7   0      547.33      528.47     17.58 o 
   2   7   0      800.64      786.78     25.03 o 
   3   7   0      414.98      399.69     18.19 o 
   4   7   0     1383.24     1358.17     47.83 o 
   5   7   0     1580.22     1585.70     47.83 o 
   6   7   0     1588.52     1601.06     43.68 o 
   0   8   0     7939.80     7603.29    197.41 o 
   1   8   0     5854.07     5674.17    105.55 o 
   2   8   0     3243.50     3095.11     80.52 o 
   3   8   0     4287.15     4183.20    101.28 o 
   4   8   0     1527.83     1559.87     70.80 o 
   5   8   0      602.56      631.22     23.12 o 
   1   9   0      280.99      296.91     15.00 o 
   2   9   0       85.31      115.77     12.01 o 
   3   9   0      864.22      868.13     30.05 o 
   4   9   0     1164.30     1232.53     57.39 o 
   5   9   0      962.71      948.24     41.81 o 
   0  10   0     2970.87     2826.23    104.85 o 
   1  10   0     4112.55     4192.28    139.08 o 
   2  10   0     1915.44     1927.76     76.30 o 
   3  10   0     2056.07     2058.10     57.63 o 
   4  10   0     1648.72     1668.14     70.55 o 
   1  11   0      318.47      321.00     15.66 o 
   2  11   0      280.53      280.97     19.93 o 
   3  11   0      469.94      486.69     27.04 o 
   0  12   0     2519.91     2469.67     88.42 o 
   1  12   0     1318.88     1272.58     53.04 o 
   2  12   0     1608.14     1670.57     65.91 o 
  -2 -12   1      770.26      785.80     36.89 o 
  -1 -12   1      346.47      398.42     25.94 o 
   0 -12   1       28.07       31.78      6.56 o 
   1 -12   1      113.37      114.55      9.63 o 
   2 -12   1       20.18       31.66      7.37 o 
  -3 -11   1     1190.29     1247.76     51.93 o 
  -2 -11   1     1712.35     1760.78     72.47 o 
  -1 -11   1     1204.18     1214.65     40.34 o 
   0 -11   1     1483.50     1497.05     50.65 o 
   1 -11   1     2730.98     2861.30     78.29 o 
   2 -11   1     3178.11     3231.50    120.51 o 
   3 -11   1     2483.53     2501.99     91.70 o 
  -4 -10   1     1749.39     1782.91     67.55 o 
  -3 -10   1     1303.40     1331.07     42.33 o 
  -2 -10   1      716.00      695.19     40.97 o 
   0 -10   1      577.41      592.65     28.81 o 
   1 -10   1      653.56      634.14     29.64 o 
   2 -10   1       86.17       99.46     10.52 o 
   3 -10   1      191.08      206.95     18.84 o 
   4 -10   1      141.95      145.24     13.10 o 
  -5  -9   1      539.03      510.21     24.58 o 
  -4  -9   1      660.43      686.85     24.61 o 
  -3  -9   1     1979.13     1947.40     79.72 o 
  -2  -9   1     3226.30     3210.04     87.61 o 
  -1  -9   1     3304.94     3266.68    211.00 o 
   0  -9   1     5715.71     5380.51    179.11 o 
   1  -9   1     2683.41     2609.79    164.62 o 
   2  -9   1     3816.41     3858.30    104.80 o 
   3  -9   1     2546.42     2468.58     67.72 o 
   4  -9   1     2600.07     2696.65     70.54 o 
   5  -9   1     1909.53     1971.23     50.10 o 
  -5  -8   1     1607.67     1670.05     65.35 o 
  -4  -8   1     1772.44     1816.45     52.68 o 
  -3  -8   1     1424.55     1445.05     48.79 o 
  -2  -8   1     3123.87     3032.04     78.89 o 
  -1  -8   1      893.13      872.19     27.49 o 
   0  -8   1      330.38      316.25     18.47 o 
   1  -8   1      236.99      238.20     13.16 o 
   2  -8   1       73.80       78.45     10.46 o 
   3  -8   1      268.57      253.83     16.20 o 
   4  -8   1      404.86      411.42     18.81 o 
   5  -8   1      826.63      877.57     26.75 o 
  -6  -7   1       51.58       53.55      4.73 o 
  -5  -7   1      695.41      695.88     22.45 o 
  -4  -7   1     1858.31     1807.84     74.11 o 
  -3  -7   1     2255.98     2132.02     61.03 o 
  -2  -7   1     4199.85     4088.07    103.94 o 
  -1  -7   1     4655.75     4509.42    161.59 o 
   0  -7   1     8505.05     8316.78    266.50 o 
   1  -7   1     8806.08     8338.29    270.93 o 
   2  -7   1     4510.56     4267.10    107.19 o 
   3  -7   1     3709.38     3626.77     84.10 o 
   4  -7   1     2555.02     2531.20     67.91 o 
   5  -7   1     2326.52     2368.59    101.78 o 
   6  -7   1     1448.38     1464.70     55.23 o 
  -6  -6   1     2226.08     2242.11     56.32 o 
  -5  -6   1     2855.92     2764.65     69.40 o 
  -4  -6   1     2047.69     1992.76     51.83 o 
  -3  -6   1     3297.42     3271.03    124.35 o 
  -2  -6   1     3125.71     3185.21    115.05 o 
  -1  -6   1     1813.12     1753.36     66.93 o 
   0  -6   1      913.19      952.67     41.63 o 
   1  -6   1      483.06      467.38     25.84 o 
   2  -6   1       86.87      106.11     12.32 o 
   3  -6   1      344.43      346.69     14.19 o 
   4  -6   1      198.11      207.00     12.90 o 
   5  -6   1     1326.14     1311.11     54.66 o 
   6  -6   1      660.15      647.93     32.23 o 
  -7  -5   1      110.17      114.66      8.46 o 
  -6  -5   1      672.54      660.81     21.22 o 
  -5  -5   1     1224.51     1248.72     38.61 o 
  -4  -5   1     1932.00     1858.06     48.57 o 
  -2  -5   1     5454.75     5560.04    143.88 o 
  -1  -5   1     8846.05     8664.95    220.22 o 
   0  -5   1    14824.20    15133.51    463.73 o 
   1  -5   1     8089.02     7855.41    250.93 o 
   2  -5   1     4892.22     4909.97    154.89 o 
   3  -5   1     8364.18     8275.91    265.59 o 
   4  -5   1     6360.59     6162.08    121.79 o 
   5  -5   1     3300.02     3336.56     85.03 o 
   6  -5   1     1543.13     1493.89     38.63 o 
  -7  -4   1     1893.75     1950.91     70.57 o 
  -6  -4   1     1258.10     1271.79     36.58 o 
  -5  -4   1     4923.69     4858.55    115.86 o 
  -4  -4   1     5396.34     5227.27     99.23 o 
  -3  -4   1     4512.70     4432.11    132.85 o 
  -2  -4   1     3548.39     3762.51     89.80 o 
  -1  -4   1     1979.31     2016.46     45.42 o 
   0  -4   1     1432.76     1483.81     38.81 o 
   1  -4   1      261.50      276.18     14.45 o 
   2  -4   1      102.03      111.75      9.63 o 
   3  -4   1     1067.84     1092.98     44.44 o 
   4  -4   1      573.80      559.28     22.49 o 
   5  -4   1      401.57      410.30     17.27 o 
   6  -4   1      823.53      835.96     27.13 o 
   7  -4   1      845.86      883.63     23.95 o 
  -7  -3   1      161.24      170.36     11.74 o 
  -6  -3   1      170.49      170.21      9.54 o 
  -5  -3   1     1771.18     1790.71     47.33 o 
  -4  -3   1     3656.80     3453.34    114.06 o 
  -3  -3   1     6923.05     7174.83    227.41 o 
  -2  -3   1     7362.88     7762.15    219.25 o 
  -1  -3   1      724.71      734.56     17.70 o 
   0  -3   1    11938.50    12199.13    268.20 o 
   1  -3   1    18149.21    17715.21    345.40 o 
   2  -3   1    22024.24    23369.50    537.85 o 
   3  -3   1     7811.48     7787.46    181.22 o 
   4  -3   1     4894.33     4538.77     95.68 o 
   5  -3   1     3533.87     3411.39     84.86 o 
   6  -3   1     2145.35     2242.37     57.59 o 
   7  -3   1      844.12      872.58     25.21 o 
  -7  -2   1     2315.31     2379.72     78.26 o 
  -6  -2   1     3004.71     2952.80     71.16 o 
  -5  -2   1     4277.46     4066.72     79.70 o 
  -4  -2   1     3603.45     3417.15    110.60 o 
  -3  -2   1     7483.91     7807.60    241.73 o 
  -2  -2   1     6398.20     6689.39    180.19 o 
   0  -2   1     2672.26     2780.42     61.98 o 
   1  -2   1     1314.86     1353.56     30.23 o 
   2  -2   1       84.14       91.07      5.29 o 
   3  -2   1      265.00      297.69     11.24 o 
   4  -2   1      940.87      878.23     36.23 o 
   5  -2   1     1200.49     1166.52     31.48 o 
   6  -2   1     1739.01     1700.22     45.97 o 
   7  -2   1      524.64      548.52     18.54 o 
  -7  -1   1       22.90       32.48      5.46 o 
  -6  -1   1      249.25      245.24     11.86 o 
  -5  -1   1     1509.99     1415.69     31.31 o 
  -4  -1   1     2153.21     2068.54     69.73 o 
  -3  -1   1     3917.41     3924.11    118.81 o 
  -2  -1   1    12995.95    14115.74    488.04 o 
  -1  -1   1    23329.30    22753.88    503.02 o 
   0  -1   1    14591.84    13893.55    347.82 o 
   1  -1   1    21185.21    21301.69    472.58 o 
   2  -1   1     3622.43     3804.70     74.90 o 
   3  -1   1    10893.05    11165.28    222.14 o 
   4  -1   1     5377.47     4988.92    158.31 o 
   5  -1   1     6252.35     5920.22    180.85 o 
   6  -1   1     2185.27     2209.91     58.17 o 
   7  -1   1      789.66      819.85     33.33 o 
  -7   0   1     2236.95     2314.43     57.47 o 
  -6   0   1     3374.73     3250.29     79.64 o 
  -5   0   1     4117.95     3942.81     75.90 o 
  -4   0   1     4094.08     3816.87    122.31 o 
  -3   0   1     3651.46     3643.58    115.58 o 
  -2   0   1     3182.95     3356.03     73.49 o 
  -1   0   1     4688.39     4570.09    145.80 o 
   0   0   1     1611.14     1559.96     56.40 o 
   1   0   1      882.90      908.31     21.99 o 
   2   0   1      203.74      249.37      9.59 o 
   3   0   1      874.52      967.89     28.63 o 
   4   0   1      225.47      199.59     15.34 o 
   5   0   1      985.02      960.35     21.70 o 
   6   0   1     2327.57     2287.70     82.07 o 
   7   0   1     1124.29     1154.64     44.00 o 
  -7   1   1       28.17       32.09      4.12 o 
  -6   1   1      253.97      241.37     11.84 o 
  -5   1   1     1430.48     1355.59     31.52 o 
  -4   1   1     2094.91     1936.72     69.99 o 
  -3   1   1     3592.34     3552.18    119.11 o 
  -2   1   1    13861.57    14912.24    309.12 o 
  -1   1   1    23112.03    23409.42    540.45 o 
   0   1   1    13958.38    13964.47    328.15 o 
   1   1   1    22007.74    21959.32    411.94 o 
   2   1   1     2929.42     3151.39    121.56 o 
   3   1   1    10716.64    11249.98    321.32 o 
   4   1   1     5389.55     5028.67    201.31 o 
   5   1   1     6347.98     5972.01     98.47 o 
   6   1   1     2297.14     2285.25     59.04 o 
   7   1   1      782.59      792.91     23.75 o 
  -7   2   1     2150.83     2189.73     82.35 o 
  -6   2   1     2869.27     2777.74     71.40 o 
  -5   2   1     4557.64     4263.83     71.50 o 
  -4   2   1     3670.56     3420.54    112.71 o 
  -3   2   1     7773.75     8212.06    244.45 o 
  -2   2   1     5765.49     6167.62    135.28 o 
  -1   2   1      133.47      163.50      7.58 o 
   0   2   1     2574.38     2610.97     64.39 o 
   1   2   1     1347.57     1420.19     29.89 o 
   2   2   1       86.59       93.31      5.97 o 
   3   2   1      286.05      305.72     16.70 o 
   4   2   1      845.25      820.72     38.63 o 
   5   2   1     1211.28     1177.36     37.15 o 
   6   2   1     1648.14     1666.21     46.41 o 
   7   2   1      590.78      630.47     19.09 o 
  -7   3   1      191.23      195.21     13.38 o 
  -5   3   1     1677.88     1664.99     50.65 o 
  -4   3   1     3800.29     3601.60    117.57 o 
  -3   3   1     7417.56     7655.04    184.07 o 
  -2   3   1     6903.48     7145.80    154.29 o 
  -1   3   1      541.91      568.91     18.45 o 
   0   3   1    11988.93    11873.64    247.94 o 
   1   3   1    17771.42    17656.30    364.21 o 
   2   3   1    21599.25    22382.93    549.81 o 
   3   3   1     8437.26     8468.29    242.60 o 
   4   3   1     4606.44     4499.62    148.03 o 
   5   3   1     3628.99     3429.22     87.75 o 
   6   3   1     2116.07     2191.14     58.19 o 
   7   3   1      901.63      922.18     37.16 o 
  -7   4   1     1977.64     2034.26     72.50 o 
  -6   4   1     1349.55     1362.80     41.82 o 
  -5   4   1     5043.44     4898.17    124.03 o 
  -4   4   1     5395.22     5277.42    168.41 o 
  -3   4   1     3947.62     3943.78    106.00 o 
  -2   4   1     3795.86     3992.73     83.36 o 
  -1   4   1     1749.66     1847.75     49.45 o 
   0   4   1     1624.88     1681.46     40.25 o 
   1   4   1      205.59      216.76      7.50 o 
   2   4   1       97.88      102.07      6.14 o 
   3   4   1      963.42     1008.38     40.16 o 
   4   4   1      703.22      714.70     25.72 o 
   5   4   1      431.37      402.46     19.79 o 
   6   4   1      941.86     1001.08     43.72 o 
   7   4   1      746.59      772.62     34.42 o 
  -7   5   1      105.77      109.47      8.74 o 
  -6   5   1      608.29      618.27     22.40 o 
  -5   5   1     1511.49     1497.86     48.93 o 
  -4   5   1     1773.60     1605.04     52.60 o 
  -3   5   1     1386.77     1395.93     73.82 o 
  -2   5   1     5476.81     5525.00    164.78 o 
  -1   5   1     8871.60     9096.32    255.32 o 
   0   5   1    14918.70    15093.38    351.46 o 
   1   5   1     8190.44     8000.20    164.27 o 
   2   5   1     4426.89     4473.55     98.30 o 
   3   5   1     8430.68     8419.72    253.08 o 
   4   5   1     6379.66     6403.71    124.79 o 
   5   5   1     3626.74     3571.71    129.98 o 
   6   5   1     1270.68     1276.74     40.10 o 
   7   5   1      338.52      353.92     17.48 o 
  -6   6   1     2296.09     2300.60     60.06 o 
  -5   6   1     2769.83     2737.12     74.69 o 
  -4   6   1     1797.31     1730.49     56.16 o 
  -3   6   1     3329.65     3248.69     91.66 o 
  -2   6   1     3432.19     3466.35    105.07 o 
  -1   6   1     1747.05     1762.34     58.60 o 
   0   6   1      952.21      905.74     33.82 o 
   1   6   1      413.26      414.96     19.39 o 
   2   6   1       85.40      104.84      8.92 o 
   3   6   1      285.10      271.68     21.57 o 
   4   6   1      155.96      164.73     13.28 o 
   5   6   1     1341.38     1275.25     41.93 o 
   6   6   1      804.99      792.95     24.92 o 
  -5   7   1      615.46      616.91     23.93 o 
  -4   7   1     1909.61     1827.90     80.13 o 
  -3   7   1     2116.64     2046.61     58.38 o 
  -2   7   1     4323.57     4229.65     96.51 o 
  -1   7   1     4566.80     4400.58    100.47 o 
   0   7   1     8432.15     8200.36    242.24 o 
   1   7   1     8877.86     8438.61    181.73 o 
   2   7   1     4574.62     4246.38    114.10 o 
   3   7   1     4004.24     3954.04    141.41 o 
   4   7   1     2282.22     2365.77     94.38 o 
   5   7   1     2336.21     2273.06     64.81 o 
   6   7   1     1449.80     1467.41     40.21 o 
  -5   8   1     1727.30     1722.21     69.73 o 
  -4   8   1     1838.18     1813.83     79.30 o 
  -3   8   1     1632.86     1584.97     46.43 o 
  -2   8   1     2853.80     2786.22     61.59 o 
  -1   8   1      923.02      888.32     22.53 o 
   0   8   1      427.84      414.54     13.06 o 
   1   8   1      254.16      270.47     10.46 o 
   2   8   1       77.55       85.42      8.87 o 
   3   8   1      351.60      353.37     16.33 o 
   4   8   1      375.18      362.78     22.80 o 
   5   8   1      741.26      774.79     27.41 o 
  -5   9   1      484.85      497.89     26.49 o 
  -4   9   1      598.61      606.90     24.68 o 
  -3   9   1     1874.90     1884.13     60.57 o 
  -2   9   1     3598.80     3462.07    119.16 o 
  -1   9   1     2975.32     2948.99     78.98 o 
   0   9   1     5647.49     5684.75    132.35 o 
   1   9   1     2870.16     2789.25     70.98 o 
   2   9   1     4142.26     4135.25    101.19 o 
   3   9   1     2328.56     2291.81     64.72 o 
   4   9   1     2432.69     2562.40    105.35 o 
   5   9   1     1914.94     1918.32     75.51 o 
  -4  10   1     1640.60     1683.43     70.83 o 
  -3  10   1     1374.92     1433.10     42.68 o 
  -2  10   1      864.18      819.87     39.07 o 
  -1  10   1      116.30      124.58      9.84 o 
   0  10   1      605.76      604.72     23.24 o 
   1  10   1      623.28      605.71     23.99 o 
   2  10   1       83.18       99.37     11.74 o 
   3  10   1      165.22      181.98     11.43 o 
   4  10   1      137.63      134.59     13.92 o 
  -3  11   1     1160.33     1204.26     51.38 o 
  -2  11   1     1739.90     1746.61     69.46 o 
  -1  11   1     1262.23     1221.71     37.69 o 
   0  11   1     1628.09     1642.38     46.10 o 
   1  11   1     2523.38     2665.41     72.38 o 
   2  11   1     3155.59     3208.97    113.38 o 
   3  11   1     2431.87     2493.90     65.51 o 
  -1  12   1      382.97      389.70     24.03 o 
   1  12   1      101.33      101.28     10.92 o 
  -2 -12   2      241.23      259.12     17.75 o 
  -1 -12   2      824.60      851.93     40.16 o 
   0 -12   2     1918.75     1907.82     74.68 o 
   1 -12   2     1870.57     1810.49     73.04 o 
  -3 -11   2     1249.05     1271.65     37.40 o 
  -2 -11   2     1026.13     1068.18     49.19 o 
  -1 -11   2     1072.17     1119.57     53.56 o 
   0 -11   2     1151.73     1210.53     41.83 o 
   1 -11   2      426.57      440.15     22.50 o 
   2 -11   2      271.12      297.34     15.86 o 
   3 -11   2       37.04       41.49      8.19 o 
  -4 -10   2      250.55      259.94     17.47 o 
  -3 -10   2      762.90      785.68     28.20 o 
  -2 -10   2      891.81      934.21     34.56 o 
  -1 -10   2     1156.09     1165.79     57.66 o 
   0 -10   2     1935.83     1893.81     60.30 o 
   1 -10   2     3391.79     3367.89     95.27 o 
   2 -10   2     2865.90     2934.42     78.28 o 
   3 -10   2     3252.43     3331.25    120.78 o 
   4 -10   2     1880.14     1891.40     70.85 o 
  -5  -9   2     1290.93     1268.44     50.85 o 
  -4  -9   2     2691.99     2759.01    106.20 o 
  -3  -9   2     2273.37     2270.49     64.41 o 
  -2  -9   2     2113.85     2139.63     60.34 o 
  -1  -9   2     3001.21     2986.15    105.13 o 
   0  -9   2     1507.28     1435.10     51.14 o 
   1  -9   2      857.56      794.67     33.45 o 
   2  -9   2      268.86      264.31     17.38 o 
   3  -9   2       58.28       78.07     13.10 o 
   4  -9   2        6.68       14.86      4.52 o 
   5  -9   2      138.79      143.60     10.92 o 
  -5  -8   2      226.30      200.13     14.20 o 
  -4  -8   2      496.25      516.98     30.31 o 
  -3  -8   2     1090.45     1077.59     38.84 o 
  -2  -8   2     1767.62     1712.58     49.98 o 
  -1  -8   2     2822.89     2747.65     59.77 o 
   0  -8   2     4591.45     4317.54     90.39 o 
   1  -8   2     5283.65     5038.43    134.34 o 
   2  -8   2     1995.15     1916.44     85.06 o 
   3  -8   2     2823.69     2777.98     77.70 o 
   4  -8   2     3162.54     3141.65     83.64 o 
   5  -8   2     2775.40     2837.51     69.69 o 
  -6  -7   2     1399.13     1420.85     36.27 o 
  -5  -7   2     1775.35     1771.38     49.25 o 
  -4  -7   2     3431.00     3336.80     84.63 o 
  -3  -7   2     5250.31     5022.82    124.63 o 
  -2  -7   2     4078.69     3979.62     80.45 o 
  -1  -7   2     2493.29     2400.68     62.05 o 
   0  -7   2     2363.81     2309.27     92.24 o 
   1  -7   2     2256.00     2110.06     78.65 o 
   2  -7   2      576.99      574.50     25.16 o 
   3  -7   2      118.24      131.31      9.55 o 
   4  -7   2      108.92      117.17     10.12 o 
   5  -7   2      108.54      130.95      9.05 o 
   6  -7   2      151.92      157.80     11.74 o 
  -6  -6   2       47.36       46.40      4.62 o 
  -5  -6   2      291.95      284.68     13.20 o 
  -4  -6   2       77.75       81.04      7.62 o 
  -3  -6   2     2227.11     2213.39    104.10 o 
  -2  -6   2     3255.31     3408.02    168.21 o 
  -1  -6   2     3724.35     3596.78    132.42 o 
   0  -6   2     5338.81     5327.65    123.44 o 
   1  -6   2     6955.57     6768.43    221.04 o 
   2  -6   2     4789.86     4702.38    161.69 o 
   3  -6   2     4778.96     4652.81     82.21 o 
   4  -6   2     4719.79     4637.00    122.06 o 
   5  -6   2     3023.16     2957.84     96.92 o 
   6  -6   2     2381.24     2405.00     85.93 o 
  -7  -5   2     2711.60     2779.62     92.01 o 
  -6  -5   2     2351.70     2355.21     59.14 o 
  -5  -5   2     3793.09     3821.51     89.47 o 
  -4  -5   2     6157.39     5908.56    119.52 o 
  -3  -5   2     4485.02     4365.98    150.52 o 
  -2  -5   2     5797.67     5950.19    129.14 o 
  -1  -5   2     3049.71     2956.24     63.75 o 
   0  -5   2     3206.25     3391.51     79.56 o 
   1  -5   2     1044.26     1047.30     36.19 o 
   2  -5   2      328.78      345.93     18.39 o 
   3  -5   2      730.20      751.99     27.76 o 
   4  -5   2      144.87      135.04      8.99 o 
   5  -5   2      108.18      104.67      7.13 o 
   6  -5   2      507.64      528.33     18.63 o 
  -7  -4   2        1.88       14.19      4.09 o 
  -6  -4   2      108.40      108.99      7.33 o 
  -5  -4   2      126.06      114.40      8.16 o 
  -4  -4   2      687.91      657.80     20.52 o 
  -3  -4   2     2497.53     2520.22     83.76 o 
  -2  -4   2     4666.58     4878.98     99.11 o 
  -1  -4   2     1908.49     1847.29     39.43 o 
   0  -4   2     6080.30     6241.36    140.42 o 
   1  -4   2    15594.91    15489.08    416.23 o 
   2  -4   2     5897.11     5802.01    160.54 o 
   3  -4   2    10792.71    10870.28    291.31 o 
   4  -4   2     5782.65     5563.29     91.00 o 
   5  -4   2     3923.31     3836.29     91.57 o 
   6  -4   2     2025.20     2101.59     54.89 o 
   7  -4   2     1032.18     1072.46     40.45 o 
  -7  -3   2     2362.30     2421.58     82.10 o 
  -6  -3   2     2871.38     2858.28     69.12 o 
  -5  -3   2     4303.62     4200.28    101.34 o 
  -4  -3   2    11591.05    11272.71    242.74 o 
  -3  -3   2     5747.71     5629.70    176.99 o 
  -2  -3   2     4248.36     4261.49     84.01 o 
  -1  -3   2     1333.34     1383.78     42.11 o 
   0  -3   2     5365.16     5606.49    135.23 o 
   1  -3   2     7631.66     8072.34    209.76 o 
   2  -3   2     1271.45     1322.62     33.82 o 
   3  -3   2      351.88      379.47     15.06 o 
   4  -3   2       22.79       25.24      4.09 o 
   5  -3   2      302.31      301.99     14.58 o 
   6  -3   2      132.47      153.32      9.26 o 
   7  -3   2      469.92      469.56     15.73 o 
  -7  -2   2      199.81      212.14     13.38 o 
  -6  -2   2        6.73       18.02      5.46 o 
  -5  -2   2      482.45      444.94     13.80 o 
  -4  -2   2     1888.01     1781.94     62.72 o 
  -3  -2   2     1813.82     1889.15     66.86 o 
  -2  -2   2     2712.83     2831.88     60.42 o 
  -1  -2   2      604.60      632.36     17.71 o 
   0  -2   2    20907.41    20391.94    511.73 o 
   1  -2   2    27511.21    27078.36    645.68 o 
   2  -2   2     5034.29     4939.36    104.20 o 
   3  -2   2     8441.10     8566.93    169.45 o 
   4  -2   2     5838.58     5604.85    116.18 o 
   5  -2   2     4870.11     4764.89    113.75 o 
   6  -2   2     3622.41     3763.99     91.84 o 
   7  -2   2     1090.19     1086.34     44.00 o 
  -7  -1   2     4053.06     4124.96    124.44 o 
  -6  -1   2     1769.40     1727.70     44.88 o 
  -5  -1   2     4340.11     4163.21     78.83 o 
  -4  -1   2     6269.72     6013.96    189.39 o 
  -3  -1   2     6409.01     6576.43    204.45 o 
  -2  -1   2    14731.92    14890.44    654.37 o 
  -1  -1   2    11522.34    11396.36    211.43 o 
   0  -1   2     7130.14     7274.27    161.34 o 
   1  -1   2     3205.86     3197.75     67.10 o 
   2  -1   2      159.26      178.32      7.77 o 
   3  -1   2      615.25      705.08     20.17 o 
   4  -1   2       69.30       78.58      7.13 o 
   5  -1   2      564.69      544.56     21.92 o 
   6  -1   2      185.69      202.83     11.56 o 
   7  -1   2      283.39      287.31     11.58 o 
  -7   0   2        3.28        9.03      2.79 o 
  -6   0   2       12.46       18.52      3.85 o 
  -5   0   2        8.63       20.60      3.22 o 
  -4   0   2       84.28       76.98     11.74 o 
  -3   0   2     3209.62     3386.71     86.35 o 
  -2   0   2    13493.73    15164.46    361.29 o 
  -1   0   2     8213.25     8455.68    248.75 o 
   0   0   2    21278.71    19750.92    777.99 o 
   1   0   2     5018.98     4936.22     95.77 o 
   2   0   2     4156.49     4415.24    100.09 o 
   3   0   2     9739.30     9946.62    222.43 o 
   4   0   2    12922.92    12770.61    323.76 o 
   5   0   2     2857.17     2618.59     69.27 o 
   6   0   2     3425.81     3488.07     86.47 o 
   7   0   2     1670.54     1697.89     60.43 o 
  -7   1   2     4048.53     4171.05     97.22 o 
  -6   1   2     1641.53     1583.52     44.19 o 
  -5   1   2     4232.07     4033.80     78.66 o 
  -4   1   2     6460.97     6310.68    190.33 o 
  -3   1   2     6664.20     6787.02    141.53 o 
  -2   1   2    15045.26    15486.87    388.43 o 
  -1   1   2    10881.35    11025.96    297.86 o 
   0   1   2     7744.90     7911.10    156.08 o 
   1   1   2     2799.57     2814.79     52.93 o 
   2   1   2      171.45      189.72      8.09 o 
   3   1   2      587.09      673.22     25.12 o 
   4   1   2       66.07       82.73      8.77 o 
   5   1   2      512.99      507.60     17.70 o 
   6   1   2      244.76      254.24     18.16 o 
   7   1   2      265.50      279.60     16.11 o 
  -7   2   2      189.78      210.23     14.47 o 
  -6   2   2        8.33       19.11      6.28 o 
  -5   2   2      416.15      430.10     26.20 o 
  -4   2   2     1775.26     1759.38     63.11 o 
  -3   2   2     1920.75     1929.64     45.77 o 
  -2   2   2     2772.36     3014.76     64.83 o 
  -1   2   2      789.30      788.84     20.71 o 
   0   2   2    20524.50    20434.45    481.33 o 
   1   2   2    28306.78    28354.92    527.46 o 
   2   2   2     5750.64     5449.76    149.27 o 
   3   2   2     7855.14     8093.51    252.90 o 
   4   2   2     5652.90     5458.89    106.57 o 
   5   2   2     4816.68     4623.44    115.78 o 
   6   2   2     3751.21     3783.41     92.67 o 
   7   2   2     1143.72     1159.57     30.89 o 
  -7   3   2     2437.83     2481.72     87.85 o 
  -6   3   2     2794.50     2705.96     72.66 o 
  -5   3   2     4278.71     4278.80    107.84 o 
  -4   3   2    11508.19    11239.32    338.88 o 
  -3   3   2     5701.84     5707.65    122.34 o 
  -2   3   2     3998.67     3914.35     87.79 o 
  -1   3   2     1592.30     1634.35     33.87 o 
   0   3   2     6283.74     6553.68    142.31 o 
   1   3   2     7565.67     7787.06    161.95 o 
   2   3   2     1056.40     1090.94     41.46 o 
   3   3   2      292.48      325.21     18.25 o 
   4   3   2       24.24       37.50      5.59 o 
   5   3   2      249.84      255.39     15.39 o 
   6   3   2       96.23      124.58     15.15 o 
   7   3   2      475.09      492.57     15.80 o 
  -7   4   2        7.76       13.38      4.37 o 
  -6   4   2      118.14      115.69      8.30 o 
  -5   4   2       75.06       83.70      8.87 o 
  -3   4   2     2227.92     2347.76     65.74 o 
  -2   4   2     4846.25     4792.75    144.44 o 
  -1   4   2     1677.85     1711.45     57.18 o 
   0   4   2     5972.72     6084.96    146.32 o 
   1   4   2    15864.40    16190.13    326.99 o 
   2   4   2     6136.36     5868.84    142.31 o 
   3   4   2    10615.86    10943.92    341.87 o 
   4   4   2     5911.67     5800.13    110.26 o 
   5   4   2     3729.69     3577.29     77.90 o 
   6   4   2     2077.88     2147.25     56.01 o 
   7   4   2      974.70      997.78     40.17 o 
  -7   5   2     2815.26     2881.31     70.19 o 
  -6   5   2     2414.77     2369.70     62.57 o 
  -5   5   2     3555.75     3487.23     94.49 o 
  -4   5   2     5929.52     5626.17    233.69 o 
  -3   5   2     5021.26     5142.28    147.97 o 
  -2   5   2     5560.67     5514.23    172.36 o 
  -1   5   2     3158.40     3188.11     93.42 o 
   0   5   2     3101.54     3229.38     81.87 o 
   1   5   2     1066.71     1065.74     26.01 o 
   2   5   2      410.77      419.60     15.33 o 
   3   5   2      791.01      829.82     34.08 o 
   4   5   2      155.58      153.98     16.93 o 
   5   5   2      146.74      140.92     11.51 o 
   6   5   2      528.59      546.23     29.50 o 
   7   5   2      525.23      503.71     22.13 o 
  -6   6   2       53.83       51.52      5.21 o 
  -5   6   2      268.91      279.21     14.55 o 
  -4   6   2      119.34      107.29      9.94 o 
  -3   6   2     2141.27     2179.28     66.61 o 
  -2   6   2     3365.48     3367.62    137.54 o 
  -1   6   2     3882.43     3795.61    113.72 o 
   0   6   2     5090.50     5108.48    156.13 o 
   1   6   2     6751.79     6839.67    143.13 o 
   2   6   2     4707.02     4770.10    119.46 o 
   3   6   2     4738.16     4553.70    172.80 o 
   4   6   2     5122.96     5225.98    128.77 o 
   5   6   2     2944.88     2814.85     79.56 o 
   6   6   2     2298.52     2383.34     62.60 o 
  -6   7   2     1353.26     1375.40     39.50 o 
  -5   7   2     2042.58     2020.13     53.66 o 
  -4   7   2     3556.93     3457.03     91.33 o 
  -3   7   2     5050.34     4852.65    123.93 o 
  -2   7   2     3945.45     3855.44     91.67 o 
  -1   7   2     2368.10     2229.22     46.75 o 
   0   7   2     2746.41     2634.08     60.40 o 
   1   7   2     1972.24     1867.83     48.21 o 
   2   7   2      569.34      560.53     18.16 o 
   3   7   2      171.90      167.63     16.65 o 
   4   7   2      101.05      105.20     10.61 o 
   5   7   2       94.75      107.29      9.46 o 
   6   7   2      196.04      207.51      9.56 o 
  -5   8   2      174.58      149.61     14.20 o 
  -4   8   2      540.30      541.04     23.36 o 
  -3   8   2     1270.30     1250.82     39.11 o 
  -2   8   2     1598.21     1545.51     46.59 o 
  -1   8   2     2832.00     2732.89     55.52 o 
   0   8   2     4373.34     4273.69     82.21 o 
   1   8   2     5589.13     5435.35    111.44 o 
   2   8   2     1965.28     1920.42     45.29 o 
   3   8   2     2781.93     2743.60    109.76 o 
   4   8   2     3210.95     3267.06    120.48 o 
   5   8   2     2698.29     2664.70     72.58 o 
  -5   9   2     1319.39     1369.35     54.40 o 
  -4   9   2     2906.21     2969.82     77.96 o 
  -3   9   2     2278.21     2245.49     88.36 o 
  -2   9   2     1981.02     1990.95     57.42 o 
  -1   9   2     2878.55     2849.01     75.48 o 
   0   9   2     1696.86     1638.75     45.66 o 
   1   9   2      707.88      733.27     26.15 o 
   2   9   2      226.27      226.53     12.72 o 
   3   9   2       80.45       95.02      8.43 o 
   4   9   2        4.62       11.38      4.43 o 
   5   9   2      108.40      111.26      7.33 o 
  -4  10   2      250.04      256.78     13.03 o 
  -3  10   2      752.37      773.64     39.61 o 
  -2  10   2      935.41      969.33     32.55 o 
  -1  10   2     1280.64     1252.84     38.64 o 
   0  10   2     1855.05     1867.68     53.33 o 
   1  10   2     3556.89     3574.30    121.62 o 
   2  10   2     2573.70     2632.19     72.80 o 
   3  10   2     3254.50     3238.14     84.00 o 
   4  10   2     1895.80     1905.93     76.60 o 
  -3  11   2     1303.40     1310.82     54.13 o 
  -2  11   2     1021.80     1049.60     48.09 o 
  -1  11   2     1129.18     1079.70     34.87 o 
   0  11   2     1178.39     1176.35     37.15 o 
   1  11   2      422.16      440.21     25.40 o 
   2  11   2      240.21      258.29     18.29 o 
   3  11   2       57.25       49.68      8.46 o 
  -1  12   2      802.87      785.18     26.75 o 
   0  12   2     1830.51     1818.44     51.02 o 
  -2 -12   3     1169.53     1181.02     47.30 o 
  -1 -12   3     1088.40     1138.68     49.20 o 
   0 -12   3     1203.69     1246.52     54.67 o 
   1 -12   3     1416.80     1427.56     71.37 o 
  -3 -11   3       17.94       30.66      5.28 o 
  -2 -11   3      301.37      303.58     14.96 o 
  -1 -11   3      336.24      344.06     25.12 o 
   0 -11   3     1175.24     1175.51     39.04 o 
   1 -11   3     1905.37     1882.50     64.55 o 
   2 -11   3     1907.45     1940.74     55.50 o 
   3 -11   3     1218.81     1244.69     50.85 o 
  -4 -10   3     1629.53     1626.88     63.45 o 
  -3 -10   3     2366.40     2485.81     67.03 o 
  -2 -10   3     2729.08     2816.15     75.19 o 
  -1 -10   3     2296.49     2313.88     85.22 o 
   0 -10   3     1202.76     1207.31     48.78 o 
   1 -10   3     2076.95     2069.75     65.08 o 
   2 -10   3     1047.71     1097.75     38.24 o 
   3 -10   3      420.75      446.00     18.57 o 
   4 -10   3      314.27      321.95     19.12 o 
  -5  -9   3       35.16       45.59      6.28 o 
  -4  -9   3       23.39       31.94      7.37 o 
  -3  -9   3      277.07      308.98     16.80 o 
  -2  -9   3      643.33      674.27     26.65 o 
  -1  -9   3      535.14      543.15     23.22 o 
   0  -9   3     1213.27     1220.72     33.50 o 
   1  -9   3     1747.08     1699.58     55.72 o 
   2  -9   3     2517.89     2665.80     78.94 o 
   3  -9   3     2495.56     2486.55     55.53 o 
   4  -9   3     2378.39     2434.72     88.94 o 
  -5  -8   3     2091.97     2064.94     52.25 o 
  -4  -8   3     3610.67     3485.65     86.09 o 
  -3  -8   3     4344.90     4440.08    139.11 o 
  -2  -8   3     4645.03     4342.77    111.84 o 
  -1  -8   3     3404.10     3345.58    104.35 o 
   0  -8   3     3002.59     2977.67     65.90 o 
   1  -8   3     2544.59     2436.64    110.01 o 
   3  -8   3      286.53      299.42     17.57 o 
   4  -8   3      221.22      236.16     13.88 o 
   5  -8   3       78.40       84.65      6.85 o 
  -6  -7   3      112.35      117.39      6.36 o 
  -5  -7   3        1.06        1.64      3.00 o 
  -4  -7   3       67.59       71.85      7.34 o 
  -3  -7   3       12.38       36.80      6.81 o 
  -2  -7   3      952.51      922.48     26.11 o 
  -1  -7   3     1902.24     1886.46     41.99 o 
   0  -7   3     2832.04     2706.91     69.97 o 
   1  -7   3     2245.57     2250.70     90.82 o 
   2  -7   3     2437.38     2402.43     56.39 o 
   3  -7   3     2915.35     2892.84     79.74 o 
   4  -7   3     3730.94     3621.43     93.47 o 
   5  -7   3     3569.19     3593.12     87.46 o 
  -6  -6   3     2053.62     2126.56     53.13 o 
  -5  -6   3     2391.71     2330.44     62.79 o 
  -4  -6   3     4328.77     4217.43    103.33 o 
  -3  -6   3     4718.81     4595.72    194.88 o 
  -2  -6   3     9555.52     9346.03    212.97 o 
  -1  -6   3     6241.66     6175.36    123.14 o 
   0  -6   3     2325.59     2220.87     49.43 o 
   1  -6   3     5133.59     5260.15    155.38 o 
   2  -6   3     2030.24     2081.34     72.31 o 
   3  -6   3      512.84      521.08     18.85 o 
   4  -6   3      477.91      471.92     17.73 o 
   5  -6   3      114.48      113.11      8.58 o 
   6  -6   3       10.55       10.65      4.09 o 
  -6  -5   3      449.43      453.82     16.02 o 
  -5  -5   3      196.14      188.69     10.51 o 
  -4  -5   3      133.98      132.58      7.59 o 
  -3  -5   3      220.84      221.38     12.71 o 
  -2  -5   3     1002.49     1037.27     33.99 o 
  -1  -5   3     1423.19     1459.12     34.15 o 
   0  -5   3     3327.16     3375.59     77.80 o 
   1  -5   3     6984.08     7046.58    189.09 o 
   2  -5   3     7388.88     7623.35    209.86 o 
   3  -5   3     4880.34     4928.93    111.96 o 
   4  -5   3     3632.67     3509.56     75.65 o 
   5  -5   3     2047.30     2054.37     57.73 o 
   6  -5   3     2622.46     2646.34     92.52 o 
  -7  -4   3     2251.21     2288.63     76.63 o 
  -6  -4   3     2794.74     2839.07     68.85 o 
  -5  -4   3     4244.71     4139.02     99.62 o 
  -4  -4   3     5177.83     5084.49     95.69 o 
  -3  -4   3     6232.69     6034.79    185.81 o 
  -2  -4   3     6203.07     6241.89    167.91 o 
  -1  -4   3     8309.91     8588.77    169.20 o 
   0  -4   3     4425.96     4525.97    107.10 o 
   1  -4   3     7531.44     7664.53    203.51 o 
   2  -4   3     4158.30     4210.77    118.44 o 
   3  -4   3     1673.68     1661.74     55.83 o 
   4  -4   3      256.41      245.93     10.14 o 
   5  -4   3        8.35       25.71      5.28 o 
   6  -4   3       26.79       38.46      5.02 o 
  -7  -3   3      513.64      514.28     23.49 o 
  -6  -3   3      273.42      282.87     18.02 o 
  -5  -3   3        5.23       10.59      3.46 o 
  -4  -3   3       13.25       26.64      4.48 o 
  -2  -3   3      208.26      218.01     13.67 o 
  -1  -3   3     5620.68     5935.53    118.85 o 
   0  -3   3     5185.85     5407.73    125.04 o 
   1  -3   3    11673.24    11866.54    313.56 o 
   2  -3   3     8173.32     8760.18    227.47 o 
   3  -3   3     3429.83     3372.01    100.80 o 
   4  -3   3     5886.64     5646.32     83.02 o 
   5  -3   3     3413.77     3299.94     60.31 o 
   6  -3   3     2987.42     3078.69     77.30 o 
   7  -3   3     1162.44     1161.46     45.92 o 
  -7  -2   3     2046.36     2080.38     68.94 o 
  -6  -2   3     3158.96     3110.68     75.58 o 
  -5  -2   3     5111.67     4910.28    116.42 o 
  -4  -2   3     7547.48     7497.18    234.32 o 
  -3  -2   3     6337.15     6389.59    192.82 o 
  -2  -2   3     9392.96     9420.71    293.71 o 
  -1  -2   3     7826.25     8282.92    176.57 o 
   0  -2   3     8965.64     9265.80    262.37 o 
   1  -2   3    15497.33    15967.50    305.98 o 
   2  -2   3     2465.74     2598.46     53.95 o 
   3  -2   3      179.57      179.60      9.69 o 
   4  -2   3      831.60      848.85     20.94 o 
   5  -2   3      552.38      549.50     23.10 o 
   6  -2   3       46.05       48.96      5.79 o 
   7  -2   3       77.04       81.08      5.60 o 
  -7  -1   3      565.48      573.35     18.49 o 
  -6  -1   3      441.04      436.58     17.05 o 
  -5  -1   3      120.89      113.74      5.68 o 
  -4  -1   3       75.18      100.01      9.45 o 
  -3  -1   3      664.35      717.12     30.88 o 
  -2  -1   3     3091.38     3216.97     86.35 o 
  -1  -1   3     5353.23     5629.72    108.91 o 
   0  -1   3      211.88      226.58      6.69 o 
   1  -1   3     9953.13    10061.52    213.05 o 
   2  -1   3     6788.41     7077.58    156.85 o 
   3  -1   3     6142.81     6195.49    126.71 o 
   4  -1   3     5734.38     5557.18     88.75 o 
   5  -1   3     5900.35     5634.65    161.30 o 
   6  -1   3     3963.58     4089.66     82.02 o 
   7  -1   3     1981.63     2018.90     49.49 o 
  -7   0   3     1877.41     1906.14     54.70 o 
  -6   0   3     3096.07     3014.51     74.28 o 
  -5   0   3     1456.66     1387.97     31.15 o 
  -4   0   3    10561.23    10553.94    316.20 o 
  -3   0   3    14666.15    15288.89    364.77 o 
  -2   0   3    24448.80    24334.46    580.88 o 
  -1   0   3     5488.13     5669.81    137.36 o 
   0   0   3     1606.14     1563.49     35.91 o 
   1   0   3     4396.69     4427.00     94.53 o 
   2   0   3     5270.46     5377.95    121.05 o 
   3   0   3     2277.62     2342.87     58.87 o 
   4   0   3      574.65      595.76     16.49 o 
   5   0   3       49.93       47.72      7.02 o 
   6   0   3       25.66       33.11      5.21 o 
   7   0   3       48.97       69.06      7.64 o 
  -7   1   3      541.48      556.07     27.04 o 
  -6   1   3      542.16      515.36     26.22 o 
  -5   1   3      146.09      135.89      8.51 o 
  -4   1   3       80.52       96.34      9.24 o 
  -3   1   3      683.27      696.91     20.15 o 
  -2   1   3     3266.65     3575.13    111.99 o 
  -1   1   3     5694.55     5925.91    138.95 o 
   0   1   3      201.50      208.19      7.81 o 
   1   1   3     9358.14     9421.04    168.45 o 
   2   1   3     6709.11     6936.35    157.18 o 
   3   1   3     5995.52     6132.79    163.21 o 
   4   1   3     5718.07     5561.67    101.29 o 
   5   1   3     6185.58     5835.35    138.26 o 
   6   1   3     3996.60     4038.17    136.74 o 
   7   1   3     1877.86     1931.22     68.11 o 
  -7   2   3     1864.88     1933.94     73.57 o 
  -6   2   3     3167.63     3014.46     78.68 o 
  -5   2   3     5234.44     4950.68    122.41 o 
  -4   2   3     7821.36     7852.57    233.96 o 
  -3   2   3     6170.62     6055.97    131.75 o 
  -2   2   3     9597.58    10095.93    264.98 o 
  -1   2   3     7863.38     8342.38    171.64 o 
   0   2   3     8040.20     8365.90    178.64 o 
   1   2   3    15469.96    15400.44    296.84 o 
   2   2   3     2174.39     2209.33     66.98 o 
   4   2   3      897.95      886.70     24.20 o 
   5   2   3      562.31      541.10     18.93 o 
   6   2   3       43.43       47.51      5.88 o 
  -7   3   3      531.88      541.60     25.40 o 
  -6   3   3      323.49      330.47     14.48 o 
  -5   3   3        3.54       11.21      3.46 o 
  -4   3   3       12.50       20.47      7.37 o 
  -3   3   3      217.84      226.04     10.18 o 
  -1   3   3     5693.32     6073.14    175.25 o 
   0   3   3     5367.49     5607.18    131.00 o 
   1   3   3    11834.77    11917.82    243.32 o 
   2   3   3     7569.69     7896.29    248.96 o 
   3   3   3     3527.81     3521.61    110.44 o 
   4   3   3     5825.18     5587.90    120.08 o 
   5   3   3     3426.31     3298.72     86.58 o 
   6   3   3     3102.55     3153.05     78.19 o 
   7   3   3     1273.22     1291.74     46.48 o 
  -7   4   3     2256.40     2308.62     58.34 o 
  -6   4   3     2794.56     2739.06     72.35 o 
  -5   4   3     4255.23     4156.12    105.49 o 
  -4   4   3     5281.83     4751.48    180.60 o 
  -3   4   3     5850.57     5718.91    290.05 o 
  -2   4   3     6676.81     6640.47    190.49 o 
  -1   4   3     8077.02     8455.85    247.86 o 
   0   4   3     4636.41     4752.54    111.97 o 
   1   4   3     7422.76     7488.85    156.34 o 
   2   4   3     3979.90     4015.87    127.30 o 
   3   4   3     1691.81     1688.60     59.74 o 
   4   4   3      273.05      257.34     12.77 o 
   5   4   3        5.48       27.41      8.33 o 
   6   4   3       22.84       33.99      5.24 o 
  -7   5   3      231.28      244.22      9.75 o 
  -6   5   3      391.48      398.40     16.22 o 
  -5   5   3      175.57      174.41     12.29 o 
  -4   5   3      130.08      128.82      8.47 o 
  -3   5   3      216.89      210.34      9.98 o 
  -2   5   3      945.90      945.86     38.15 o 
   0   5   3     2830.09     2964.09     79.66 o 
   1   5   3     6749.41     6843.47    144.73 o 
   2   5   3     7484.54     7662.51    230.19 o 
   3   5   3     5202.27     5107.41    113.69 o 
   4   5   3     3552.54     3551.56     91.85 o 
   5   5   3     2226.36     2154.29     49.34 o 
   6   5   3     2468.10     2482.80     94.97 o 
  -6   6   3     2134.06     2123.34     55.66 o 
  -5   6   3     2238.81     2228.48     62.09 o 
  -4   6   3     4392.73     4277.67    119.11 o 
  -3   6   3     4636.65     4526.84     90.42 o 
  -2   6   3     9875.31     9510.25    206.39 o 
  -1   6   3     5758.31     5579.93    178.55 o 
   0   6   3     2237.59     2146.29     71.48 o 
   1   6   3     5619.95     5795.97    119.05 o 
   2   6   3     1980.73     2007.08     69.34 o 
   3   6   3      487.63      485.62     16.72 o 
   4   6   3      453.07      478.72     31.95 o 
   5   6   3       86.15       85.42      9.16 o 
   6   6   3       11.69       14.74      5.73 o 
  -6   7   3       82.00       92.54      9.28 o 
  -5   7   3        7.01        7.37      4.64 o 
  -4   7   3       65.95       81.13     12.97 o 
  -2   7   3      957.91      928.88     29.27 o 
  -1   7   3     1806.06     1775.00     47.57 o 
   0   7   3     2782.18     2693.92     53.87 o 
   1   7   3     2469.39     2434.52     49.68 o 
   2   7   3     2661.66     2598.46     59.60 o 
   3   7   3     2924.95     2905.98     79.75 o 
   4   7   3     3507.78     3560.89     96.97 o 
   5   7   3     3480.84     3417.11     92.01 o 
   6   7   3     2182.38     2210.02     79.11 o 
  -5   8   3     2064.54     2087.24     80.97 o 
  -4   8   3     3537.25     3514.91     92.71 o 
  -3   8   3     4171.18     4208.87    111.44 o 
  -2   8   3     4651.83     4455.78    128.19 o 
  -1   8   3     3572.55     3407.10     85.50 o 
   0   8   3     3014.87     2962.55     76.02 o 
   1   8   3     2734.67     2678.45     57.84 o 
   2   8   3     1210.51     1210.18     31.91 o 
   3   8   3      324.04      312.77     16.99 o 
   4   8   3      259.44      280.67     16.31 o 
   5   8   3       96.31       94.27      7.91 o 
  -5   9   3       42.23       42.04      6.82 o 
  -4   9   3       22.99       27.17      5.69 o 
  -3   9   3      263.60      288.05     22.94 o 
  -2   9   3      673.53      659.05     25.77 o 
  -1   9   3      615.40      599.06     23.12 o 
   0   9   3     1172.11     1198.35     37.97 o 
   1   9   3     1680.27     1688.57     48.24 o 
   2   9   3     2823.73     2836.39     72.85 o 
   3   9   3     2270.96     2305.74     97.67 o 
   4   9   3     2283.57     2339.42     82.91 o 
   5   9   3     1733.74     1701.67     65.66 o 
  -4  10   3     1645.99     1680.51     63.45 o 
  -3  10   3     2457.34     2479.34     94.69 o 
  -2  10   3     2751.94     2756.53     74.32 o 
  -1  10   3     2073.83     2055.19     59.93 o 
   0  10   3     1222.77     1230.58     38.56 o 
   1  10   3     2240.93     2236.96     80.43 o 
   2  10   3      978.79      999.03     32.76 o 
   3  10   3      376.54      368.38     25.40 o 
  -3  11   3       23.10       33.03      7.64 o 
  -2  11   3      335.14      303.78     14.72 o 
  -1  11   3      383.95      380.13     17.49 o 
   0  11   3     1055.75     1078.61     35.87 o 
   1  11   3     1785.90     1858.28     70.83 o 
   2  11   3     1964.21     1988.13     53.18 o 
   3  11   3     1243.48     1220.40     52.49 o 
   0  12   3     1221.45     1262.67     51.12 o 
  -1 -12   4      106.58      116.85     11.74 o 
   0 -12   4      372.96      366.50     22.94 o 
  -2 -11   4     2103.26     2188.81     58.41 o 
  -1 -11   4     2205.12     2248.27     60.45 o 
   0 -11   4     2793.33     2730.63    104.58 o 
   1 -11   4     1834.25     1817.02     54.35 o 
   2 -11   4     1570.28     1599.75     63.72 o 
  -4 -10   4       47.21       34.12      6.01 o 
  -3 -10   4      115.32      127.22     13.92 o 
  -2 -10   4       26.96       33.55      6.41 o 
  -1 -10   4       75.48       93.18      8.97 o 
   0 -10   4      441.26      448.03     19.44 o 
   1 -10   4     1460.31     1446.16     84.20 o 
   2 -10   4     1110.90     1174.58     40.29 o 
   3 -10   4      834.51      845.78     28.26 o 
  -5  -9   4     1066.68     1011.01     40.72 o 
  -4  -9   4     2679.41     2645.05     98.82 o 
  -3  -9   4     3109.86     3146.57    117.74 o 
  -2  -9   4     3110.27     3080.33     83.40 o 
  -1  -9   4     3335.77     3415.70     86.75 o 
   0  -9   4     3025.03     3002.49     79.63 o 
   1  -9   4     2418.05     2346.09     70.91 o 
   2  -9   4     2939.35     2927.72     65.78 o 
   3  -9   4     1128.26     1183.09     31.68 o 
  -5  -8   4      326.96      340.77     13.31 o 
  -4  -8   4      349.87      335.30     15.16 o 
  -3  -8   4       28.87       36.27      6.82 o 
  -2  -8   4       72.25       78.30      7.24 o 
  -1  -8   4      183.10      198.78     18.97 o 
   0  -8   4      302.84      322.78     16.94 o 
   1  -8   4     1064.57     1030.16     41.81 o 
   2  -8   4     1295.45     1316.02     42.95 o 
   3  -8   4     2673.29     2706.71     74.01 o 
   4  -8   4     2348.20     2373.38     90.84 o 
   5  -8   4     1437.02     1431.95     56.60 o 
  -6  -7   4     1556.11     1549.75     39.31 o 
  -5  -7   4     1707.52     1686.13     45.20 o 
  -4  -7   4     3360.37     3302.01     83.74 o 
  -3  -7   4     5676.41     5501.63    137.59 o 
  -2  -7   4     5469.68     5211.85    127.85 o 
  -1  -7   4     6281.69     6004.77    108.87 o 
   0  -7   4     3808.24     3691.15     74.52 o 
   1  -7   4     3319.12     3264.52     63.52 o 
   2  -7   4     1569.64     1597.57     40.11 o 
   3  -7   4     1677.24     1643.80     51.57 o 
   4  -7   4     1834.06     1796.73     43.27 o 
   5  -7   4      821.74      816.81     26.37 o 
  -6  -6   4      886.16      889.17     25.11 o 
  -5  -6   4      271.22      282.60     13.22 o 
  -4  -6   4      582.74      582.41     22.38 o 
  -3  -6   4       73.51       75.54      6.82 o 
  -2  -6   4       93.23      101.75      8.29 o 
  -1  -6   4      444.13      457.64     15.52 o 
   0  -6   4      305.11      309.63     11.65 o 
   1  -6   4     3134.54     3234.74     73.59 o 
   2  -6   4     2056.26     2073.84     40.71 o 
   3  -6   4     1281.88     1245.30     32.44 o 
   4  -6   4     2625.24     2628.40     60.42 o 
   5  -6   4     3230.19     3130.04     78.43 o 
   6  -6   4     1902.44     1937.29     68.94 o 
  -6  -5   4     1635.44     1693.72     44.36 o 
  -5  -5   4     1391.26     1412.35     39.99 o 
  -4  -5   4     6090.74     5817.81    134.42 o 
  -3  -5   4     8292.67     8141.69    183.12 o 
  -2  -5   4     5827.25     5658.49    149.64 o 
  -1  -5   4     5007.37     5008.23    101.88 o 
   0  -5   4     4733.52     4727.65    113.66 o 
   1  -5   4     8864.20     9061.59    252.90 o 
   2  -5   4     7555.14     7556.71    204.70 o 
   3  -5   4     2313.42     2308.13     38.51 o 
   4  -5   4      783.56      781.29     20.88 o 
   5  -5   4      323.74      333.04     15.53 o 
   6  -5   4      194.52      195.21     13.65 o 
  -6  -4   4     1187.11     1236.63     44.82 o 
  -5  -4   4      841.05      840.80     26.85 o 
  -4  -4   4      624.73      611.87     16.29 o 
  -3  -4   4        6.29       14.93      6.03 o 
  -2  -4   4      166.41      174.29     10.59 o 
  -1  -4   4       83.71       94.61      5.17 o 
   0  -4   4     1706.54     1769.68     46.09 o 
   1  -4   4     4091.26     4176.73    117.87 o 
   2  -4   4     2501.55     2453.29     79.39 o 
   3  -4   4     2620.23     2680.05     62.00 o 
   4  -4   4     2348.52     2267.58     43.66 o 
   5  -4   4     2452.15     2402.53     63.65 o 
   6  -4   4     2579.51     2682.31     96.34 o 
  -7  -3   4     1621.97     1581.94     57.97 o 
  -6  -3   4     3386.12     3421.31     82.19 o 
  -5  -3   4     2232.63     2169.62     78.38 o 
  -4  -3   4     5127.62     5020.05    113.94 o 
  -3  -3   4     4439.25     4057.65    118.16 o 
  -2  -3   4     8661.13     8631.18    224.05 o 
  -1  -3   4    14035.23    14571.88    288.95 o 
   0  -3   4    11293.95    11578.63    260.71 o 
   1  -3   4     9786.71     9923.80    258.11 o 
   2  -3   4     4744.29     4950.60    138.74 o 
   3  -3   4     2015.65     2039.27     66.16 o 
   4  -3   4     2638.91     2592.08     42.59 o 
   5  -3   4      363.80      373.62     12.90 o 
   6  -3   4      172.44      183.26     10.33 o 
  -7  -2   4     1097.15     1109.13     57.12 o 
  -6  -2   4     1019.22     1036.71     29.88 o 
  -5  -2   4      323.17      342.42     12.57 o 
  -4  -2   4     1008.62      980.00     29.08 o 
  -3  -2   4      756.99      778.03     35.63 o 
  -2  -2   4      679.44      750.52     30.55 o 
  -1  -2   4      554.42      577.33     15.80 o 
   0  -2   4      911.93      941.85     28.90 o 
   1  -2   4     3134.47     3144.28     89.61 o 
   2  -2   4     4102.90     4275.07    125.41 o 
   3  -2   4     2760.65     2729.11     81.30 o 
   4  -2   4     5019.36     4839.98     72.35 o 
   5  -2   4     3159.78     3101.04     66.58 o 
   6  -2   4     2170.53     2232.88     48.01 o 
  -7  -1   4     1629.60     1662.47     41.96 o 
  -6  -1   4     2106.64     2049.12     53.53 o 
  -5  -1   4     2441.59     2324.60     50.47 o 
  -4  -1   4     7924.33     7945.07    241.93 o 
  -3  -1   4    11992.39    12651.29    380.13 o 
  -2  -1   4     9765.46    10040.20    240.46 o 
  -1  -1   4    16429.20    16898.53    313.61 o 
   0  -1   4     3546.12     3552.81     72.27 o 
   1  -1   4    11754.70    12028.95    270.54 o 
   2  -1   4     6505.93     6881.44    153.26 o 
   3  -1   4     3650.48     3657.98     77.57 o 
   4  -1   4     1703.01     1701.07     31.67 o 
   5  -1   4      407.63      409.40     15.55 o 
   6  -1   4      516.81      531.89     16.80 o 
   7  -1   4       87.72       98.82      8.46 o 
  -7   0   4     1353.27     1398.48     54.12 o 
  -6   0   4     1044.73     1010.83     29.94 o 
  -5   0   4      389.65      409.71     17.45 o 
  -4   0   4      186.17      200.90     13.90 o 
  -3   0   4       13.52       32.40      4.87 o 
  -2   0   4      232.54      254.78     12.08 o 
  -1   0   4     1123.14     1210.26     29.05 o 
   0   0   4     2909.19     3072.18     87.55 o 
   1   0   4     3910.02     3908.96     85.17 o 
   2   0   4     4645.44     4774.06    109.12 o 
   3   0   4     3699.58     3679.81     88.30 o 
   4   0   4     6277.16     6001.82    101.46 o 
   5   0   4     2626.92     2549.06     56.10 o 
   6   0   4     3349.62     3408.58     85.17 o 
   7   0   4     1455.19     1447.05     51.41 o 
  -7   1   4     1535.25     1590.15     61.52 o 
  -6   1   4     2128.81     2088.38     56.09 o 
  -5   1   4     2554.22     2439.97     88.94 o 
  -4   1   4     7874.02     7918.34    240.62 o 
  -3   1   4    12238.66    12702.99    262.59 o 
  -2   1   4     9756.49     9902.92    240.87 o 
  -1   1   4    15268.49    16277.28    394.42 o 
   0   1   4     3830.96     3921.69     92.04 o 
   1   1   4    12559.92    12513.89    215.44 o 
   2   1   4     6528.38     6729.39    153.56 o 
   3   1   4     3409.59     3426.59     98.31 o 
   4   1   4     1789.53     1749.87     37.99 o 
   5   1   4      379.91      391.56     19.09 o 
   6   1   4      509.81      519.17     28.13 o 
  -7   2   4     1251.22     1237.65     46.19 o 
  -6   2   4      935.49      928.52     30.23 o 
  -5   2   4      386.89      380.12     22.66 o 
  -4   2   4      964.61      970.49     38.92 o 
  -3   2   4      739.64      812.41     23.32 o 
  -2   2   4      695.99      743.93     21.51 o 
  -1   2   4      507.84      538.28     15.82 o 
   0   2   4      786.13      822.83     25.48 o 
   1   2   4     3040.81     3084.16    105.11 o 
   2   2   4     4435.25     4487.28    116.58 o 
   3   2   4     2582.08     2509.91     74.79 o 
   4   2   4     5037.15     4792.78     82.09 o 
   5   2   4     3196.53     3108.22     67.47 o 
   6   2   4     2124.69     2118.91     79.60 o 
  -7   3   4     1709.21     1748.54     44.76 o 
  -6   3   4     3403.59     3322.57     85.67 o 
  -5   3   4     2007.90     1937.72     56.08 o 
  -4   3   4     5085.64     4799.92    167.95 o 
  -3   3   4     4676.94     4545.95    133.29 o 
  -2   3   4     8311.68     8744.35    255.73 o 
  -1   3   4    14574.44    15401.62    425.57 o 
   0   3   4    11475.90    11700.72    272.98 o 
   1   3   4     9455.79     9381.00    231.10 o 
   2   3   4     4702.82     4705.41    148.18 o 
   3   3   4     2025.84     2015.61     70.02 o 
   4   3   4     2663.55     2584.55     56.72 o 
   5   3   4      415.19      412.36     19.79 o 
   6   3   4      174.64      177.95     10.51 o 
  -7   4   4     1222.17     1238.91     33.63 o 
  -6   4   4      998.94     1012.77     32.25 o 
  -5   4   4      839.90      824.79     28.09 o 
  -4   4   4      670.80      656.33     19.55 o 
  -3   4   4       16.65       21.94      5.95 o 
  -2   4   4      159.24      169.25     14.33 o 
   0   4   4     1755.75     1834.23     47.85 o 
   1   4   4     3974.44     4152.62     89.05 o 
   2   4   4     2885.24     2794.21     84.81 o 
   3   4   4     2385.54     2382.68     52.30 o 
   4   4   4     2471.74     2367.12     62.47 o 
   5   4   4     2337.15     2289.19     65.28 o 
   6   4   4     2646.55     2655.38     67.22 o 
  -6   5   4     1737.74     1731.41     46.87 o 
  -5   5   4     1459.36     1414.24     41.97 o 
  -4   5   4     5807.85     5534.94    140.33 o 
  -3   5   4     8530.97     8317.76    150.53 o 
  -2   5   4     5591.59     5486.65    170.04 o 
  -1   5   4     4926.85     4772.03    149.50 o 
   0   5   4     4866.93     4936.21    118.66 o 
   1   5   4     9414.65     9616.24    195.26 o 
   2   5   4     7217.07     7099.41    222.94 o 
   3   5   4     2213.44     2192.22     42.45 o 
   4   5   4      814.92      802.30     23.81 o 
   5   5   4      287.87      291.94     16.24 o 
   6   5   4      184.67      194.00     10.07 o 
  -6   6   4      823.73      833.28     25.94 o 
  -5   6   4      298.37      314.82     21.57 o 
  -4   6   4      626.83      638.18     25.49 o 
  -3   6   4       56.78       73.21      6.07 o 
  -2   6   4       91.50      118.62      7.48 o 
  -1   6   4      481.88      524.79     27.58 o 
   1   6   4     2929.00     3105.61     83.73 o 
   2   6   4     2319.43     2327.46     41.47 o 
   3   6   4     1200.31     1180.93     31.65 o 
   4   6   4     2806.28     2771.96     59.97 o 
   5   6   4     3148.05     3009.02     83.07 o 
   6   6   4     1811.48     1872.25     70.85 o 
  -6   7   4     1604.53     1597.38     60.16 o 
  -5   7   4     1652.63     1766.57     70.27 o 
  -4   7   4     3394.86     3430.43     89.79 o 
  -3   7   4     5790.83     5622.86    140.87 o 
  -2   7   4     5284.17     5050.73    212.81 o 
  -1   7   4     6360.00     6017.53    111.81 o 
   0   7   4     3799.17     3667.52     59.85 o 
   1   7   4     3130.15     3079.18     56.23 o 
   2   7   4     1696.53     1675.95     51.27 o 
   3   7   4     1757.94     1697.31     52.00 o 
   4   7   4     1777.58     1736.22     52.47 o 
   5   7   4      832.01      840.54     29.14 o 
  -5   8   4      371.70      376.84     21.57 o 
  -4   8   4      364.11      353.83     17.38 o 
  -3   8   4       12.74       29.75      7.64 o 
  -2   8   4       61.68       65.79     12.01 o 
  -1   8   4      248.62      251.14     13.88 o 
   0   8   4      409.95      411.56     14.57 o 
   1   8   4     1012.28     1015.02     27.63 o 
   2   8   4     1172.77     1209.78     32.42 o 
   3   8   4     2541.08     2546.62     73.51 o 
   4   8   4     2288.89     2376.18     61.19 o 
   5   8   4     1494.76     1547.98     43.21 o 
  -5   9   4     1099.04     1086.76     43.19 o 
  -4   9   4     2652.53     2757.83     71.92 o 
  -3   9   4     3097.98     3030.21     95.56 o 
  -2   9   4     3223.75     3208.95     83.51 o 
  -1   9   4     3217.14     3133.69     84.65 o 
   0   9   4     3042.62     3011.00     79.10 o 
   1   9   4     2377.94     2417.49     64.12 o 
   2   9   4     2823.18     2834.76     75.33 o 
   3   9   4     1172.55     1215.59     56.30 o 
   4   9   4      504.08      489.95     20.66 o 
  -3  10   4       97.36      104.83     13.10 o 
  -2  10   4       28.49       46.31      8.74 o 
  -1  10   4      108.92      106.38      9.36 o 
   0  10   4      357.76      376.96     18.82 o 
   1  10   4     1393.57     1449.75     42.44 o 
   2  10   4     1153.87     1169.23     35.46 o 
   3  10   4      889.77      871.89     41.80 o 
  -3  11   4     1484.90     1487.91     57.70 o 
  -2  11   4     2004.98     1988.77     55.57 o 
  -1  11   4     2235.27     2230.84     61.09 o 
   0  11   4     2838.79     2763.07     98.56 o 
   1  11   4     1886.39     1900.45     69.48 o 
   2  11   4     1483.23     1509.58     42.40 o 
  -2 -11   5       41.31       47.06      6.14 o 
  -1 -11   5        3.99        9.53      3.67 o 
   0 -11   5       52.95       58.96     10.37 o 
   1 -11   5      277.13      262.68     20.48 o 
   2 -11   5      144.38      140.88     13.92 o 
  -3 -10   5     1958.82     1973.39     76.32 o 
  -2 -10   5     2113.25     2148.72     92.60 o 
  -1 -10   5     2426.94     2460.65     66.56 o 
   0 -10   5     2750.41     2721.84     72.94 o 
   1 -10   5     3810.94     3827.61    143.04 o 
   2 -10   5     1624.44     1695.75     51.43 o 
   3 -10   5      956.50     1044.31     31.29 o 
  -4  -9   5      513.69      506.13     17.72 o 
  -3  -9   5      516.12      515.49     20.07 o 
  -2  -9   5      333.37      334.25     16.96 o 
  -1  -9   5       96.58      106.07      9.84 o 
   0  -9   5       43.90       46.13      9.01 o 
   1  -9   5      194.85      196.13      9.26 o 
   2  -9   5      600.76      613.21     21.32 o 
   3  -9   5      566.90      577.72     19.01 o 
   4  -9   5      611.37      617.63     29.78 o 
  -5  -8   5     1305.66     1327.29     35.32 o 
  -4  -8   5     2125.81     2096.61     54.83 o 
  -3  -8   5     2685.98     2772.81     63.37 o 
  -2  -8   5     4238.16     4184.47     86.06 o 
  -1  -8   5     4266.20     4252.71     88.01 o 
   0  -8   5     2130.60     2119.37     57.44 o 
   1  -8   5     2587.68     2595.31     60.47 o 
   2  -8   5     4500.92     4497.91     94.08 o 
   3  -8   5     2696.60     2786.03     90.05 o 
   4  -8   5     1681.55     1724.39     69.18 o 
  -5  -7   5     1248.80     1244.32     34.57 o 
  -4  -7   5      564.26      588.54     22.19 o 
  -3  -7   5     1200.61     1233.81     40.44 o 
  -2  -7   5      160.64      162.46     12.26 o 
  -1  -7   5      118.80      129.37      5.74 o 
   0  -7   5       57.39       60.62      4.15 o 
   1  -7   5      207.90      194.11     10.06 o 
   2  -7   5      851.47      859.80     25.57 o 
   3  -7   5     1186.73     1188.10     33.08 o 
   4  -7   5     1363.02     1333.53     41.71 o 
   5  -7   5     1012.06     1010.42     30.14 o 
  -6  -6   5     1099.73     1142.66     43.73 o 
  -5  -6   5     1682.24     1702.76     45.80 o 
  -4  -6   5     2124.70     2076.29     55.67 o 
  -3  -6   5     4388.61     4434.78    129.81 o 
  -2  -6   5     5276.17     5102.28    105.65 o 
  -1  -6   5     6025.35     5898.81    105.14 o 
   0  -6   5     4318.47     4271.19     69.13 o 
   1  -6   5     5051.79     5064.10     84.16 o 
   2  -6   5     6461.46     6523.90    121.73 o 
   3  -6   5     3094.19     3048.09     60.46 o 
   4  -6   5     2221.04     2213.08     44.71 o 
   5  -6   5      827.94      855.93     27.04 o 
  -6  -5   5     1939.45     1975.89     70.29 o 
  -5  -5   5     1151.91     1130.55     32.17 o 
  -4  -5   5      402.52      436.43     18.94 o 
  -3  -5   5     1465.98     1462.24     42.53 o 
  -2  -5   5     1065.83     1029.29     24.61 o 
  -1  -5   5       49.84       56.19      7.03 o 
   0  -5   5      242.12      264.22     12.13 o 
   1  -5   5       83.14       94.16      8.64 o 
   2  -5   5      613.87      631.54     18.32 o 
   3  -5   5     1258.44     1241.09     31.04 o 
   4  -5   5     1660.30     1625.72     34.81 o 
   5  -5   5     1447.32     1479.98     42.72 o 
   6  -5   5     1680.14     1676.62     42.74 o 
  -6  -4   5      943.15      984.95     28.86 o 
  -5  -4   5     1865.11     1823.81     49.32 o 
  -4  -4   5     2667.55     2645.83     49.98 o 
  -3  -4   5     3760.04     3687.43    105.14 o 
  -2  -4   5     5300.09     5251.44    145.54 o 
  -1  -4   5    13171.21    13583.36    347.98 o 
   0  -4   5     8599.39     8760.80    195.95 o 
   1  -4   5    10667.14    10494.35    279.87 o 
   2  -4   5     9748.50     9952.94    272.93 o 
   3  -4   5     1739.90     1704.66     34.30 o 
   4  -4   5      677.45      665.07     18.18 o 
   5  -4   5     1785.42     1793.33     42.27 o 
   6  -4   5      758.08      800.75     24.53 o 
  -7  -3   5     1269.43     1331.83     47.02 o 
  -6  -3   5     2839.89     2994.33     73.94 o 
  -5  -3   5     1504.42     1517.58     42.16 o 
  -4  -3   5     1126.55     1131.11     25.38 o 
  -3  -3   5      714.93      701.63     28.28 o 
  -2  -3   5      683.35      719.60     27.55 o 
  -1  -3   5      370.19      399.57     23.90 o 
   0  -3   5      372.52      398.40     14.49 o 
   1  -3   5      413.02      428.46     19.00 o 
   2  -3   5     2825.81     3036.95     90.80 o 
   3  -3   5     1068.26     1109.63     33.49 o 
   4  -3   5     1188.61     1159.07     29.26 o 
   5  -3   5     1531.65     1539.16     33.12 o 
   6  -3   5     2038.59     2065.11     38.42 o 
  -7  -2   5      562.59      543.80     17.48 o 
  -6  -2   5     1970.53     2012.30     52.04 o 
  -5  -2   5     1505.45     1434.24     34.53 o 
  -4  -2   5     1727.12     1731.41     37.27 o 
  -3  -2   5     8696.48     8532.65    393.98 o 
  -2  -2   5    12181.18    12685.84    372.39 o 
  -1  -2   5    13196.55    13620.39    406.18 o 
   0  -2   5     6655.15     7068.74    185.26 o 
   1  -2   5     5260.64     5117.07    145.51 o 
   2  -2   5     9544.71     9692.47    256.90 o 
   3  -2   5     4943.58     4857.11    107.60 o 
   4  -2   5     3362.73     3271.99     58.17 o 
   5  -2   5     1991.49     1964.14     46.63 o 
   6  -2   5      317.65      325.92     10.31 o 
  -7  -1   5     1222.67     1305.42     50.84 o 
  -6  -1   5     2298.09     2250.29     59.51 o 
  -5  -1   5     1823.23     1742.22     38.95 o 
  -4  -1   5     1549.34     1586.27     41.97 o 
  -3  -1   5     2128.71     2126.61     76.18 o 
  -2  -1   5     1283.51     1352.23     39.75 o 
  -1  -1   5       51.53       71.21      5.65 o 
   0  -1   5      301.11      311.39      9.73 o 
   1  -1   5      479.59      502.87     18.18 o 
   2  -1   5     1396.41     1387.51     38.54 o 
   3  -1   5     1606.45     1636.76     42.17 o 
   4  -1   5     1540.11     1536.33     35.36 o 
   5  -1   5     2794.30     2745.36     60.28 o 
   6  -1   5     1634.30     1670.72     38.05 o 
  -7   0   5      195.54      220.06     14.20 o 
  -6   0   5     1268.07     1283.98     53.29 o 
  -5   0   5     2970.71     2909.91     76.90 o 
  -4   0   5     7778.04     7831.48    192.56 o 
  -3   0   5     9096.58     9479.87    232.13 o 
  -2   0   5     5261.36     5278.84    132.40 o 
  -1   0   5     7667.08     8101.48    196.06 o 
   0   0   5     5688.80     5641.96    138.91 o 
   1   0   5     8678.48     8608.52    213.56 o 
   2   0   5    16920.95    16943.40    371.08 o 
   3   0   5     2198.16     2178.83     56.75 o 
   4   0   5     3178.90     3101.95     54.38 o 
   5   0   5     3109.99     3086.73     66.12 o 
   6   0   5     1048.80     1089.29     33.47 o 
  -7   1   5     1285.52     1324.37     50.84 o 
  -6   1   5     2511.16     2483.84     63.07 o 
  -5   1   5     1661.02     1649.76     59.06 o 
  -4   1   5     1553.30     1577.02     33.36 o 
  -3   1   5     2038.85     2134.92     51.25 o 
  -2   1   5     1196.46     1317.85     39.87 o 
  -1   1   5       64.57       81.58      5.57 o 
   0   1   5      266.22      268.34     11.59 o 
   1   1   5      524.63      549.61     18.91 o 
   2   1   5     1382.43     1376.77     41.25 o 
   3   1   5     1672.42     1698.48     51.88 o 
   4   1   5     1478.64     1452.49     32.17 o 
   5   1   5     2732.19     2741.65     59.71 o 
   6   1   5     1649.62     1668.74     63.71 o 
  -7   2   5      437.29      446.84     16.22 o 
  -6   2   5     1962.19     1995.42     54.15 o 
  -5   2   5     1667.74     1609.31     61.79 o 
  -4   2   5     1890.19     1879.76     41.78 o 
  -3   2   5     8784.33     8987.02    217.46 o 
  -2   2   5    11986.05    12362.59    365.13 o 
  -1   2   5    13350.47    14066.23    401.71 o 
   0   2   5     6154.81     6599.39    165.91 o 
   1   2   5     5483.70     5254.63    135.19 o 
   2   2   5     9458.81     9100.43    241.44 o 
   3   2   5     4933.08     4719.55     87.21 o 
   4   2   5     3481.68     3324.05     70.13 o 
   5   2   5     2052.20     2036.05     46.05 o 
   6   2   5      356.09      369.73     21.30 o 
  -7   3   5     1167.28     1194.76     33.63 o 
  -6   3   5     2952.87     3040.08     77.51 o 
  -5   3   5     1462.54     1446.30     50.98 o 
  -4   3   5     1203.83     1184.69     27.90 o 
  -3   3   5      652.29      640.61     30.95 o 
  -2   3   5      796.92      889.43     36.42 o 
  -1   3   5      299.14      332.56     19.49 o 
   0   3   5      410.97      430.36     15.91 o 
   1   3   5      307.42      405.23     41.23 o 
   2   3   5     2603.54     2710.49     92.71 o 
   3   3   5     1225.83     1212.37     28.87 o 
   4   3   5     1047.60     1043.83     29.47 o 
   5   3   5     1613.77     1598.20     38.42 o 
   6   3   5     2133.25     2117.49     54.31 o 
  -7   4   5      455.21      458.95     15.06 o 
  -6   4   5      962.05      988.06     30.22 o 
  -5   4   5     1870.67     1799.25     50.75 o 
  -4   4   5     2677.50     2640.91     98.26 o 
  -3   4   5     3595.81     3485.73     71.02 o 
  -2   4   5     5812.78     5729.92    169.04 o 
  -1   4   5    13302.36    13762.31    395.95 o 
   0   4   5     8131.96     8293.73    204.51 o 
   1   4   5    10295.65    10325.27    251.65 o 
   2   4   5     9948.21    10048.33    299.15 o 
   3   4   5     1818.97     1751.30     31.48 o 
   4   4   5      745.86      730.80     26.55 o 
   5   4   5     1748.97     1714.12     41.23 o 
   6   4   5      761.84      777.01     24.69 o 
  -6   5   5     2017.99     2040.16     53.44 o 
  -5   5   5      977.33      996.91     32.70 o 
  -4   5   5      530.67      499.47     20.47 o 
  -3   5   5     1518.90     1476.54     31.20 o 
  -2   5   5     1011.33     1000.25     26.45 o 
  -1   5   5       75.01       67.16     11.47 o 
   0   5   5      243.15      259.09     12.54 o 
   1   5   5       69.10       82.86      7.00 o 
   2   5   5      692.71      692.86     19.00 o 
   3   5   5     1435.81     1373.85     33.99 o 
   4   5   5     1556.39     1536.58     39.13 o 
   5   5   5     1452.77     1448.81     35.25 o 
   6   5   5     1520.04     1555.98     62.35 o 
  -6   6   5     1174.54     1237.32     48.92 o 
  -5   6   5     1706.84     1725.75     48.07 o 
  -4   6   5     2039.11     2031.52     58.66 o 
  -3   6   5     4173.98     4041.33     91.56 o 
  -2   6   5     5292.04     4976.69     96.66 o 
  -1   6   5     6036.84     5889.09    110.09 o 
   0   6   5     4470.27     4428.62     97.67 o 
   1   6   5     5395.70     5388.36     87.05 o 
   2   6   5     6438.11     6523.75    128.36 o 
   3   6   5     2758.13     2693.25     63.06 o 
   4   6   5     2260.92     2239.49     51.14 o 
   5   6   5      769.05      777.80     27.62 o 
  -6   7   5     1212.10     1230.72     48.11 o 
  -5   7   5     1175.56     1229.90     36.28 o 
  -4   7   5      614.87      632.35     24.62 o 
  -3   7   5     1203.27     1199.10     40.38 o 
  -2   7   5      172.66      199.17     13.53 o 
  -1   7   5      114.49      121.84      8.02 o 
   0   7   5       69.42       69.46      4.78 o 
   1   7   5      139.33      145.15      7.14 o 
   2   7   5      845.14      853.98     25.16 o 
   3   7   5     1345.51     1322.55     33.82 o 
   4   7   5     1228.00     1243.33     40.77 o 
   5   7   5     1036.79     1036.29     32.63 o 
  -5   8   5     1317.88     1348.84     37.08 o 
  -4   8   5     2078.12     2081.96     58.17 o 
  -3   8   5     2730.83     2743.49    107.29 o 
  -2   8   5     4135.05     3982.14    103.88 o 
  -1   8   5     4401.35     4331.82     88.81 o 
   0   8   5     1915.78     1913.49     55.31 o 
   1   8   5     2872.95     2802.11     59.52 o 
   2   8   5     4571.33     4554.35    118.36 o 
   3   8   5     2547.78     2550.25     73.91 o 
   4   8   5     1723.09     1749.81     41.17 o 
   5   8   5      990.76      988.04     42.09 o 
  -4   9   5      556.80      539.43     27.31 o 
  -3   9   5      505.62      500.80     20.45 o 
  -2   9   5      272.84      273.38     16.05 o 
  -1   9   5      103.11      127.83     17.74 o 
   0   9   5       40.08       51.48      6.36 o 
   1   9   5      147.96      156.60     10.40 o 
   2   9   5      644.71      662.37     35.24 o 
   3   9   5      550.97      565.37     32.77 o 
   4   9   5      577.32      593.02     31.69 o 
  -3  10   5     1965.41     1950.92     51.38 o 
  -2  10   5     2142.34     2131.99     59.44 o 
  -1  10   5     2403.34     2420.48     66.82 o 
   0  10   5     2679.51     2760.09     72.20 o 
   1  10   5     3871.61     3975.68     98.43 o 
   2  10   5     1631.78     1741.54     70.82 o 
   3  10   5      917.80      960.55     32.07 o 
  -2  11   5       56.31       56.64      6.17 o 
  -1  11   5        6.07        9.36      3.93 o 
   0  11   5       63.44       69.88      9.28 o 
   1  11   5      218.53      215.70     16.38 o 
   2  11   5      200.50      193.58     14.20 o 
  -1 -11   6     1815.09     1799.25     50.47 o 
   0 -11   6     2236.23     2139.19     80.47 o 
   1 -11   6     1317.90     1307.48     55.50 o 
  -3 -10   6      858.81      842.39     38.53 o 
  -2 -10   6      650.30      624.98     33.87 o 
  -1 -10   6      439.54      429.95     19.11 o 
   0 -10   6      256.91      247.63     13.59 o 
   1 -10   6       40.89       62.14      7.92 o 
   2 -10   6       25.80       34.35      5.20 o 
   3 -10   6      120.63      115.21     11.47 o 
  -4  -9   6      821.89      819.81     24.01 o 
  -3  -9   6      988.27      980.17     30.85 o 
  -2  -9   6     1356.42     1368.32     63.41 o 
  -1  -9   6     2808.52     2858.45     84.99 o 
   0  -9   6     3265.29     3274.26     70.46 o 
   1  -9   6     3005.43     3022.96     64.37 o 
   2  -9   6     2706.35     2698.57     59.59 o 
   3  -9   6     1854.49     1965.86     44.63 o 
   4  -9   6     1327.04     1342.65     51.68 o 
  -5  -8   6     1500.82     1465.95     55.78 o 
  -4  -8   6     1189.56     1191.87     37.58 o 
  -3  -8   6     1268.04     1279.59     32.19 o 
  -2  -8   6     1432.50     1409.14     44.91 o 
  -1  -8   6      515.99      525.83     15.37 o 
   0  -8   6      337.56      328.17     13.13 o 
   1  -8   6      134.07      133.31      9.10 o 
   2  -8   6       51.70       49.35      6.04 o 
   3  -8   6       92.90       94.86      7.39 o 
   4  -8   6      167.26      194.66     16.11 o 
  -5  -7   6      340.12      339.65     13.90 o 
  -4  -7   6     1101.68     1140.15     27.34 o 
  -3  -7   6     3331.37     3389.95     87.77 o 
  -2  -7   6     3215.45     3189.12     70.77 o 
  -1  -7   6     2199.39     2205.38     40.93 o 
   0  -7   6     2466.05     2428.60     51.16 o 
   1  -7   6     3591.72     3561.97     68.85 o 
   2  -7   6     5919.11     5919.14    119.24 o 
   3  -7   6     5151.01     5236.36    105.27 o 
   4  -7   6     1863.58     1890.75     44.04 o 
   5  -7   6     1018.42     1070.29     44.00 o 
  -6  -6   6     1811.75     1850.78     63.19 o 
  -5  -6   6     1632.84     1666.25     43.96 o 
  -4  -6   6     3021.53     2982.53     54.41 o 
  -3  -6   6     1636.49     1685.59     41.81 o 
  -2  -6   6     1055.45     1048.81     29.94 o 
  -1  -6   6      404.45      400.20     11.65 o 
   0  -6   6      666.11      666.46     14.77 o 
   1  -6   6       16.99       23.45      3.31 o 
   2  -6   6       12.25       21.46      4.21 o 
   3  -6   6       77.33       85.06      7.54 o 
   4  -6   6      577.85      601.15     20.12 o 
   5  -6   6      629.10      638.24     26.22 o 
  -6  -5   6      336.87      350.62     18.57 o 
  -5  -5   6      685.02      703.43     23.72 o 
  -4  -5   6     1518.27     1522.58     30.42 o 
  -3  -5   6     2737.99     2673.96     78.82 o 
  -2  -5   6     3578.56     3504.86     59.21 o 
  -1  -5   6     6711.25     6634.21    118.11 o 
   0  -5   6     9482.82     9442.97    154.44 o 
   1  -5   6     4408.22     4416.81     83.66 o 
   2  -5   6     3888.61     3843.23     75.16 o 
   3  -5   6     2621.57     2627.60     55.50 o 
   4  -5   6     2856.18     2848.53     54.25 o 
   5  -5   6     2612.44     2661.36     57.03 o 
  -6  -4   6     2343.50     2424.99     64.03 o 
  -5  -4   6     2523.00     2570.67     66.16 o 
  -4  -4   6     1389.91     1413.67     30.15 o 
  -3  -4   6     2921.83     2885.04     49.65 o 
  -2  -4   6     1304.77     1264.43     32.85 o 
  -1  -4   6     2034.11     2146.20     62.15 o 
   0  -4   6      838.90      859.91     26.51 o 
   1  -4   6       13.56       25.80      6.21 o 
   2  -4   6       28.82       36.82      6.50 o 
   3  -4   6      127.85      141.62      8.37 o 
   4  -4   6      274.27      284.88     11.76 o 
   5  -4   6      971.74      945.51     26.00 o 
   6  -4   6      935.24      948.31     27.05 o 
  -7  -3   6       71.86       81.62      7.64 o 
  -6  -3   6      342.52      358.06     13.97 o 
  -5  -3   6      242.18      241.45     10.29 o 
  -4  -3   6     1410.21     1366.66     27.52 o 
  -3  -3   6     5970.94     5984.48    145.06 o 
  -2  -3   6     6211.69     6107.62    176.46 o 
  -1  -3   6     7968.55     8193.97    207.06 o 
   0  -3   6     6803.78     6855.86    159.88 o 
   1  -3   6     5739.42     5730.02    161.87 o 
   2  -3   6     7342.02     7377.55    160.73 o 
   3  -3   6     4197.22     4094.59     74.34 o 
   4  -3   6     3110.36     3072.57     68.72 o 
   5  -3   6     1542.53     1569.53     38.32 o 
   6  -3   6     1780.87     1775.60     38.40 o 
  -7  -2   6     1744.96     1860.76     68.11 o 
  -6  -2   6     3170.78     3224.74     79.00 o 
  -5  -2   6     2545.71     2501.74     53.91 o 
  -4  -2   6     1858.27     1830.31     30.54 o 
  -2  -2   6     1379.51     1350.05     49.23 o 
  -1  -2   6     3595.04     3713.13    122.07 o 
   0  -2   6      487.97      523.77     21.01 o 
   1  -2   6       64.09       91.02     11.22 o 
   2  -2   6      176.64      194.89     13.54 o 
   3  -2   6      221.75      237.69     12.94 o 
   4  -2   6      413.97      418.37     15.36 o 
   5  -2   6      996.01      977.87     27.44 o 
   6  -2   6     1010.60     1036.11     21.71 o 
  -7  -1   6      156.59      162.17     11.47 o 
  -6  -1   6      754.11      762.69     36.33 o 
  -5  -1   6     1496.29     1459.97     35.11 o 
  -4  -1   6     1533.90     1528.63     31.15 o 
  -3  -1   6     3947.65     4022.53    186.16 o 
  -2  -1   6     4143.46     4212.37    104.73 o 
  -1  -1   6     7252.04     7461.22    228.90 o 
   0  -1   6     8012.15     8130.43    220.55 o 
   1  -1   6     6593.07     6527.01    179.96 o 
   2  -1   6    10756.23    10728.99    292.13 o 
   3  -1   6     7575.75     7281.37    122.05 o 
   4  -1   6     3230.16     3206.34     65.08 o 
   5  -1   6     1982.12     2026.02     47.71 o 
   6  -1   6     1124.97     1094.79     22.56 o 
  -7   0   6     1335.06     1349.67     51.40 o 
  -6   0   6     3255.05     3344.08     85.64 o 
  -5   0   6     2609.72     2593.20     69.91 o 
  -4   0   6     2981.83     2937.96     49.35 o 
  -3   0   6     4853.34     5052.87    129.97 o 
  -2   0   6     1764.40     1825.00     52.32 o 
  -1   0   6      793.15      781.33     25.29 o 
   0   0   6      427.35      434.45     14.61 o 
   1   0   6      472.22      512.07     19.01 o 
   2   0   6       53.07       69.20      5.35 o 
   3   0   6      576.26      562.19     15.07 o 
   4   0   6     1472.58     1485.36     35.30 o 
   5   0   6      258.69      249.11     11.91 o 
   6   0   6      528.80      534.57     18.82 o 
  -7   1   6      158.22      169.54     11.74 o 
  -6   1   6      786.96      816.38     26.17 o 
  -5   1   6     1613.92     1609.06     45.58 o 
  -4   1   6     1540.26     1537.38     28.74 o 
  -3   1   6     3881.90     4104.44     91.78 o 
  -2   1   6     3857.38     3852.40    103.95 o 
  -1   1   6     6807.46     7115.34    217.03 o 
   0   1   6     8917.91     9292.58    211.46 o 
   1   1   6     6469.28     6303.35    193.18 o 
   2   1   6    10739.28    10684.16    275.29 o 
   3   1   6     7359.61     7143.56    113.44 o 
   4   1   6     3343.24     3251.09     69.52 o 
   5   1   6     2090.03     2107.04     47.41 o 
   6   1   6     1004.70     1028.42     30.72 o 
  -7   2   6     1858.04     1936.96     49.12 o 
  -6   2   6     3061.67     3154.18     81.30 o 
  -5   2   6     2562.62     2536.32     54.42 o 
  -4   2   6     1761.63     1763.81     35.02 o 
  -3   2   6     3756.24     3780.45     88.84 o 
  -2   2   6     1263.88     1252.87     50.43 o 
  -1   2   6     3860.38     4187.51    128.43 o 
   0   2   6      537.91      565.94     23.31 o 
   1   2   6       73.66       99.29      6.71 o 
   2   2   6      207.49      210.61     13.17 o 
   3   2   6      163.34      173.71      8.26 o 
   4   2   6      437.24      424.14     16.37 o 
   5   2   6     1009.76      993.67     27.05 o 
   6   2   6     1079.59     1065.29     42.91 o 
  -7   3   6       84.86       92.34      5.41 o 
  -6   3   6      300.26      316.88     13.90 o 
  -4   3   6     1389.89     1368.83     34.03 o 
  -3   3   6     6048.66     6059.77    112.42 o 
  -2   3   6     6058.25     6109.66    188.58 o 
  -1   3   6     7606.40     7635.85    239.63 o 
   0   3   6     6894.13     6993.48    169.17 o 
   1   3   6     5820.18     5687.12    174.10 o 
   2   3   6     7532.89     7435.12    162.14 o 
   3   3   6     4187.01     4036.84     71.21 o 
   4   3   6     3154.85     3075.59     66.35 o 
   5   3   6     1531.46     1514.37     37.23 o 
  -6   4   6     2221.10     2333.08     61.68 o 
  -5   4   6     2548.57     2583.81     55.15 o 
  -4   4   6     1411.84     1398.71     58.77 o 
  -3   4   6     3115.48     3009.65     53.98 o 
  -2   4   6     1191.80     1115.24     29.20 o 
  -1   4   6     2066.72     2130.98     75.22 o 
   0   4   6      770.69      805.90     28.11 o 
   1   4   6       27.91       35.60      4.85 o 
   2   4   6       20.05       27.15      3.72 o 
   3   4   6      156.19      157.54     10.00 o 
   4   4   6      314.45      330.48     16.70 o 
   5   4   6      984.76      937.42     25.73 o 
  -6   5   6      365.95      381.49     20.75 o 
  -5   5   6      668.77      680.46     23.93 o 
  -4   5   6     1253.15     1215.49     41.54 o 
  -3   5   6     2908.09     2840.97     53.36 o 
  -2   5   6     3524.47     3469.58     61.91 o 
  -1   5   6     6855.03     6718.09    124.26 o 
   0   5   6     9443.68     9431.69    180.54 o 
   1   5   6     4440.82     4489.00    100.69 o 
   2   5   6     3820.54     3784.72     78.88 o 
   3   5   6     2688.33     2686.39     59.29 o 
   4   5   6     2722.68     2661.48     74.99 o 
   5   5   6     2613.95     2628.33     56.08 o 
  -6   6   6     1800.23     1861.43     69.48 o 
  -5   6   6     1570.32     1643.92     45.95 o 
  -4   6   6     3061.63     2982.31     79.02 o 
  -3   6   6     1710.41     1717.53     51.14 o 
  -2   6   6     1073.30     1069.80     29.31 o 
  -1   6   6      436.39      424.02     13.07 o 
   0   6   6      619.53      615.63     16.12 o 
   1   6   6       10.92       17.87      3.62 o 
   2   6   6       18.80       28.90      4.58 o 
   3   6   6       90.59       90.66      7.48 o 
   4   6   6      557.41      570.30     19.31 o 
   5   6   6      553.96      546.22     16.69 o 
  -5   7   6      453.82      448.05     16.02 o 
  -4   7   6     1021.32     1059.37     35.14 o 
  -3   7   6     3291.25     3274.92     86.45 o 
  -2   7   6     3343.79     3332.61     71.12 o 
  -1   7   6     2189.89     2221.92     50.82 o 
   0   7   6     2710.16     2669.16     55.64 o 
   1   7   6     3281.34     3237.92     60.70 o 
   2   7   6     5919.50     5841.87    117.43 o 
   3   7   6     5069.00     5012.94    103.93 o 
   4   7   6     1837.24     1836.81     42.92 o 
   5   7   6     1144.18     1166.13     48.38 o 
  -5   8   6     1522.47     1551.94     40.47 o 
  -4   8   6     1212.09     1228.52     50.84 o 
  -3   8   6     1237.64     1278.77     57.39 o 
  -2   8   6     1382.41     1379.94     44.50 o 
  -1   8   6      470.15      461.59     17.56 o 
   0   8   6      291.94      286.88     12.13 o 
   1   8   6      161.51      159.63      7.71 o 
   2   8   6       39.06       45.23      5.88 o 
   3   8   6      101.34      105.22      9.75 o 
   4   8   6      212.12      226.89      9.99 o 
  -4   9   6      823.88      807.92     35.25 o 
  -3   9   6     1025.04     1010.13     31.24 o 
  -2   9   6     1409.42     1429.84     35.66 o 
  -1   9   6     2664.24     2620.31     59.19 o 
   0   9   6     3377.38     3386.43     85.66 o 
   1   9   6     2859.07     2918.41     77.11 o 
   2   9   6     2759.31     2833.45    107.03 o 
   3   9   6     1860.77     1937.94     79.87 o 
  -3  10   6      882.84      872.08     25.92 o 
  -2  10   6      651.22      631.85     23.27 o 
  -1  10   6      480.48      479.13     20.01 o 
   0  10   6      249.57      250.67     12.83 o 
   1  10   6       28.23       44.82      8.74 o 
   2  10   6       17.58       23.48      6.82 o 
   3  10   6      145.44      136.24     12.56 o 
  -1  11   6     1829.48     1756.01     67.57 o 
   0  11   6     2184.62     2144.26     77.45 o 
   1  11   6     1371.68     1372.91     54.69 o 
  -2 -10   7     1003.11      965.23     44.54 o 
  -1 -10   7     2093.50     2041.25     55.38 o 
   0 -10   7     1545.47     1582.73     45.53 o 
   1 -10   7     1160.06     1178.04     28.85 o 
   2 -10   7     1052.25     1148.53     49.75 o 
  -3  -9   7     1240.34     1256.74     35.68 o 
  -2  -9   7     1860.91     1726.54     75.21 o 
  -1  -9   7     1064.40     1074.62     29.06 o 
   0  -9   7      564.47      594.69     19.07 o 
   1  -9   7      179.56      196.74      9.86 o 
   2  -9   7      103.94      122.35      6.87 o 
   3  -9   7      120.74      108.83      6.99 o 
  -4  -8   7      314.23      325.87     13.71 o 
  -3  -8   7      802.74      798.16     21.97 o 
  -2  -8   7      795.60      788.55     23.87 o 
  -1  -8   7     1589.94     1612.14     34.38 o 
   0  -8   7     2364.36     2338.50     52.64 o 
   1  -8   7     2687.69     2697.50     74.51 o 
   2  -8   7     4112.84     4098.77     84.48 o 
   3  -8   7     2398.63     2418.97     54.66 o 
  -5  -7   7     2580.15     2582.62     87.33 o 
  -4  -7   7     1555.54     1543.80     29.96 o 
  -3  -7   7     2892.12     2918.67     63.92 o 
  -2  -7   7     1526.00     1569.63     41.42 o 
  -1  -7   7     1369.24     1425.66     37.37 o 
   0  -7   7      621.50      641.56     20.00 o 
   1  -7   7     1192.34     1215.69     37.97 o 
   2  -7   7      333.78      336.57     14.62 o 
   3  -7   7      165.64      161.37      9.48 o 
   4  -7   7       52.99       56.66      6.80 o 
  -5  -6   7      153.48      163.68      9.05 o 
  -4  -6   7      370.83      377.97     11.78 o 
  -3  -6   7      802.95      826.47     24.25 o 
  -2  -6   7     1983.34     1989.04     66.48 o 
  -1  -6   7     2714.48     2756.51     56.20 o 
   0  -6   7     1914.12     1910.90     40.92 o 
   1  -6   7     3570.42     3516.64     81.77 o 
   2  -6   7     5316.86     5344.02    108.79 o 
   3  -6   7     4475.18     4443.17     91.17 o 
   4  -6   7     1706.30     1810.39     43.14 o 
   5  -6   7     1213.84     1263.55     48.39 o 
  -6  -5   7     2131.06     2112.66     52.08 o 
  -5  -5   7     3169.06     3182.42     78.58 o 
  -4  -5   7     1385.18     1430.08     34.90 o 
  -3  -5   7     2667.90     2690.83     61.75 o 
  -2  -5   7     3445.04     3429.88     69.24 o 
  -1  -5   7     3238.26     3220.89     53.25 o 
   0  -5   7     1874.72     1844.81     33.34 o 
   1  -5   7     1003.97      977.31     25.96 o 
   2  -5   7      122.31      127.70      8.03 o 
   3  -5   7       67.91       67.64      6.97 o 
   4  -5   7       12.93       19.86      4.59 o 
  -6  -4   7       81.27       84.60      5.95 o 
  -5  -4   7      391.16      396.83     16.52 o 
  -4  -4   7      313.28      313.05     11.19 o 
  -3  -4   7      955.94      953.20     25.38 o 
  -2  -4   7     3024.13     2985.80     53.23 o 
  -1  -4   7     5878.20     6046.77    106.28 o 
   0  -4   7     5652.89     5580.69    109.30 o 
   1  -4   7     1828.48     1831.16     45.88 o 
   2  -4   7     3678.01     3681.64     75.24 o 
   3  -4   7     4765.28     4616.42     96.25 o 
   4  -4   7     2495.83     2550.48     50.08 o 
   5  -4   7     3237.54     3207.06     66.33 o 
  -6  -3   7     2318.18     2402.99     60.36 o 
  -5  -3   7     3077.41     3053.68     63.94 o 
  -4  -3   7     2007.17     2001.19     38.02 o 
  -3  -3   7     3156.94     3123.30     55.34 o 
  -2  -3   7     8414.18     8344.06    172.76 o 
  -1  -3   7     2120.20     2118.83     60.21 o 
   0  -3   7     1930.70     1926.17     70.62 o 
   1  -3   7      400.09      407.66     15.50 o 
   2  -3   7      668.97      679.50     18.18 o 
   3  -3   7      345.79      321.35     13.08 o 
   4  -3   7      111.70      127.11      9.74 o 
   5  -3   7      206.64      224.25     10.59 o 
  -7  -2   7       70.42       79.44      7.37 o 
  -6  -2   7       43.13       43.29      4.78 o 
  -5  -2   7      301.05      313.96     11.78 o 
  -4  -2   7      782.33      757.86     18.21 o 
  -3  -2   7     2458.23     2376.06     55.39 o 
  -2  -2   7     2794.06     2803.05     71.17 o 
  -1  -2   7     2654.31     2685.05    103.36 o 
   0  -2   7     5778.95     6145.50    373.67 o 
   1  -2   7     4623.81     4505.46    160.65 o 
   2  -2   7     8632.45     8493.41    175.28 o 
   3  -2   7     4730.76     4625.96    110.19 o 
   4  -2   7     2123.19     2148.29     64.17 o 
   5  -2   7     2941.06     2996.67     80.48 o 
   6  -2   7     1539.80     1522.55     39.54 o 
  -7  -1   7     1101.48     1181.63     43.73 o 
  -6  -1   7     2596.99     2601.37     70.04 o 
  -5  -1   7     5639.24     5498.23    108.48 o 
  -4  -1   7     3295.46     3184.47     66.41 o 
  -3  -1   7     3938.71     3930.72    113.44 o 
  -2  -1   7     3841.45     3903.48    128.99 o 
  -1  -1   7     2214.82     2257.51    103.31 o 
   0  -1   7     2512.03     2550.69    115.53 o 
   1  -1   7     1249.84     1200.45     40.95 o 
   2  -1   7      383.07      387.73     16.72 o 
   3  -1   7       15.87       36.65      6.46 o 
   4  -1   7      171.23      179.94     10.52 o 
   5  -1   7      190.42      196.88     10.55 o 
   6  -1   7      191.71      197.06      8.12 o 
  -7   0   7        8.17       13.65      3.82 o 
  -6   0   7      117.56      135.56      8.69 o 
  -5   0   7       88.58       95.19      7.57 o 
  -4   0   7      237.99      258.71     17.48 o 
  -3   0   7      707.50      728.70     21.99 o 
  -2   0   7     3921.50     4088.68    106.81 o 
  -1   0   7     5414.21     5382.41    135.67 o 
   0   0   7     6717.92     6696.98    227.93 o 
   1   0   7     3469.04     3454.49    115.30 o 
   2   0   7     7162.15     6928.97    135.35 o 
   3   0   7     8177.21     8127.34    146.67 o 
   4   0   7     2719.68     2736.35     61.12 o 
   5   0   7     2396.71     2464.77     54.29 o 
   6   0   7     1708.02     1709.41     36.25 o 
  -7   1   7     1053.42     1143.16     31.02 o 
  -6   1   7     2789.29     2813.15     70.53 o 
  -5   1   7     5504.69     5418.47    108.37 o 
  -4   1   7     3062.55     3016.61     66.14 o 
  -3   1   7     4045.34     4099.11     94.42 o 
  -2   1   7     4101.76     4120.02    128.26 o 
  -1   1   7     2439.98     2523.24     85.45 o 
   0   1   7     2341.54     2407.73     67.24 o 
   1   1   7     1070.91     1079.53     41.44 o 
   2   1   7      414.46      429.37     12.94 o 
   3   1   7       25.26       29.52      4.90 o 
   4   1   7      145.34      146.43      9.77 o 
   5   1   7      255.80      259.18     11.41 o 
   6   1   7      222.94      222.05     10.03 o 
  -7   2   7       81.00       83.89      5.11 o 
  -6   2   7       53.34       60.19      5.69 o 
  -5   2   7      325.94      307.78     11.78 o 
  -4   2   7      863.64      863.14     23.73 o 
  -3   2   7     2175.03     2150.24     42.17 o 
  -2   2   7     2804.49     2842.39     70.65 o 
  -1   2   7     2999.14     3081.25    131.88 o 
   0   2   7     5682.76     5969.44    151.88 o 
   1   2   7     4714.89     4673.87    123.00 o 
   2   2   7     8195.58     7819.49    161.91 o 
   3   2   7     4943.45     4874.99     98.28 o 
   4   2   7     2143.07     2132.44     49.55 o 
   5   2   7     3003.84     3036.68     63.52 o 
   6   2   7     1506.40     1473.46     54.69 o 
  -6   3   7     2490.42     2512.10     63.54 o 
  -5   3   7     3091.24     3117.43     77.61 o 
  -4   3   7     2052.97     2054.24     57.50 o 
  -3   3   7     3179.11     3191.71     57.15 o 
  -2   3   7     8420.19     8365.84    152.20 o 
  -1   3   7     1983.14     1935.77     74.66 o 
   0   3   7     1927.35     1939.97     56.32 o 
   1   3   7      376.32      362.22     14.20 o 
   2   3   7      808.73      779.60     20.47 o 
   3   3   7      313.92      320.91     14.61 o 
   4   3   7      112.52      118.07      8.45 o 
   5   3   7      175.85      192.26     11.67 o 
  -6   4   7       64.02       66.26      5.59 o 
  -5   4   7      400.73      404.27     16.49 o 
  -4   4   7      348.92      352.63     16.99 o 
  -3   4   7      908.37      917.79     27.00 o 
  -2   4   7     3203.58     3173.91     55.96 o 
  -1   4   7     5777.55     5742.53    111.02 o 
   0   4   7     5653.24     5557.66    110.86 o 
   1   4   7     1619.13     1643.15     33.14 o 
   2   4   7     4073.81     4015.48     93.54 o 
   3   4   7     4638.24     4605.44    114.86 o 
   4   4   7     2417.21     2418.03     67.16 o 
   5   4   7     3177.49     3096.90     64.96 o 
  -6   5   7     2093.86     2187.05     79.08 o 
  -5   5   7     3114.78     3200.26     80.53 o 
  -4   5   7     1429.25     1464.19     43.07 o 
  -3   5   7     2896.83     2885.25     54.39 o 
  -2   5   7     3500.51     3495.79     72.86 o 
  -1   5   7     3013.07     2937.24     55.40 o 
   0   5   7     1818.47     1802.19     38.27 o 
   1   5   7      972.75      956.90     25.99 o 
   2   5   7      166.30      166.32     12.13 o 
   3   5   7       49.54       57.42      6.19 o 
   4   5   7       11.81       18.11      5.09 o 
   5   5   7       45.83       41.95      4.77 o 
  -6   6   7       49.89       49.41      6.01 o 
  -5   6   7      145.85      159.42      9.16 o 
  -4   6   7      381.66      384.24     17.08 o 
  -3   6   7      702.31      707.02     23.40 o 
  -2   6   7     2126.22     2152.60     48.31 o 
  -1   6   7     2750.02     2736.18     60.00 o 
   0   6   7     1934.68     1943.84     43.93 o 
   1   6   7     3586.66     3523.08     73.49 o 
   2   6   7     5317.54     5267.61    106.84 o 
   3   6   7     4369.24     4248.42     89.96 o 
   4   6   7     1721.13     1766.66     50.26 o 
   5   6   7     1207.28     1207.70     34.58 o 
  -5   7   7     2582.54     2636.62     65.54 o 
  -4   7   7     1423.25     1445.67     43.27 o 
  -3   7   7     2896.47     2934.21     76.75 o 
  -2   7   7     1374.87     1412.10     37.32 o 
  -1   7   7     1591.01     1593.54     38.22 o 
   0   7   7      637.60      630.00     19.90 o 
   1   7   7     1154.49     1180.48     26.28 o 
   2   7   7      396.36      396.86     15.24 o 
   3   7   7      139.66      138.14      8.92 o 
   4   7   7       47.94       47.99      5.08 o 
  -4   8   7      421.17      400.17     14.42 o 
  -3   8   7      677.16      695.18     37.15 o 
  -2   8   7      695.55      715.39     27.91 o 
  -1   8   7     1657.24     1672.62     40.37 o 
   0   8   7     2304.88     2350.35     51.53 o 
   1   8   7     2812.84     2861.40     52.22 o 
   2   8   7     3934.70     3992.16     83.81 o 
   3   8   7     2549.96     2586.77     55.22 o 
   4   8   7     1303.66     1330.72     55.50 o 
  -4   9   7     1318.89     1266.16     47.85 o 
  -3   9   7     1249.73     1253.84     35.64 o 
  -2   9   7     1871.20     1890.93     42.58 o 
  -1   9   7     1126.47     1140.01     25.64 o 
   0   9   7      587.51      602.46     18.48 o 
   1   9   7      180.70      194.56      9.20 o 
   2   9   7      139.05      154.80     14.20 o 
   3   9   7      120.31      107.84     11.47 o 
  -2  10   7      969.16      987.78     29.76 o 
  -1  10   7     2054.61     2036.58     77.15 o 
   0  10   7     1581.06     1619.32     45.18 o 
   1  10   7     1166.47     1144.07     33.66 o 
   2  10   7     1137.77     1150.02     49.48 o 
  -1 -10   8     1639.44     1560.67     62.91 o 
   0 -10   8      827.47      821.99     26.26 o 
   1 -10   8      544.59      562.16     28.14 o 
  -2  -9   8      529.90      517.85     30.04 o 
  -1  -9   8      790.21      786.24     28.10 o 
   0  -9   8     1112.38     1169.52     29.80 o 
   1  -9   8      786.02      827.44     22.76 o 
   2  -9   8     1272.92     1292.29     31.09 o 
  -4  -8   8     2186.63     2161.81     77.17 o 
  -3  -8   8     1334.36     1318.19     27.05 o 
  -2  -8   8     1863.81     1895.47     46.83 o 
  -1  -8   8     1616.96     1660.78     40.18 o 
   0  -8   8     1801.30     1828.40     42.92 o 
   1  -8   8     1542.03     1571.36     45.43 o 
   2  -8   8      842.36      859.97     24.17 o 
   3  -8   8      242.99      245.67     10.66 o 
  -5  -7   8       32.96       37.40      5.19 o 
  -4  -7   8        9.05       18.46      2.78 o 
  -3  -7   8      231.37      231.80     10.85 o 
  -2  -7   8      223.62      237.43     12.14 o 
  -1  -7   8      379.55      401.76     16.17 o 
   0  -7   8     2376.36     2398.52     53.70 o 
   1  -7   8     3133.24     3180.94     80.44 o 
   2  -7   8     2243.04     2204.89     50.83 o 
   3  -7   8     1527.88     1535.32     37.25 o 
   4  -7   8     1240.84     1314.73     51.94 o 
  -5  -6   8     2516.16     2532.81     62.99 o 
  -4  -6   8     2767.39     2790.65     58.78 o 
  -3  -6   8     2009.28     2051.17     48.93 o 
  -2  -6   8     3093.89     3150.81     70.23 o 
  -1  -6   8     2015.85     2065.31     47.45 o 
   0  -6   8     5033.71     5034.45    101.39 o 
   1  -6   8      773.24      771.74     27.18 o 
   2  -6   8      575.06      604.26     20.37 o 
   3  -6   8      600.92      623.21     20.64 o 
   4  -6   8      165.02      178.74     11.46 o 
  -5  -5   8      160.13      170.80      9.33 o 
  -4  -5   8        7.48       13.19      3.41 o 
  -3  -5   8      636.71      636.10     20.80 o 
  -2  -5   8     1119.94     1125.77     30.63 o 
  -1  -5   8     1408.76     1446.24     33.07 o 
   0  -5   8     1541.35     1528.47     34.37 o 
   1  -5   8     1343.41     1334.83     39.19 o 
   2  -5   8     2659.65     2635.40     57.47 o 
   3  -5   8     3367.66     3309.83     73.41 o 
   4  -5   8     2939.22     2940.74     63.59 o 
   5  -5   8     1483.00     1520.86     57.43 o 
  -6  -4   8     1291.57     1356.76     47.57 o 
  -5  -4   8     2803.87     2837.54     58.01 o 
  -4  -4   8     2943.31     2968.34     55.02 o 
  -3  -4   8     4178.78     4134.17    118.21 o 
  -2  -4   8     5975.81     5834.22    166.02 o 
  -1  -4   8     5224.31     5404.74    101.16 o 
   0  -4   8     1720.45     1737.84     37.90 o 
   1  -4   8      822.75      806.52     26.36 o 
   2  -4   8      885.07      873.16     25.65 o 
   3  -4   8      967.83      982.73     28.96 o 
   4  -4   8      226.15      248.36     12.37 o 
   5  -4   8        5.31        6.13      3.41 o 
  -6  -3   8       33.66       37.23      4.31 o 
  -5  -3   8       16.87       19.74      2.86 o 
  -4  -3   8      144.49      163.28      7.62 o 
  -3  -3   8       94.07      102.70      7.00 o 
  -2  -3   8     1076.77     1044.35     25.41 o 
  -1  -3   8     1414.05     1439.62     27.91 o 
   0  -3   8     3169.62     3109.66     59.47 o 
   1  -3   8     2739.15     2640.60     54.17 o 
   2  -3   8     1231.77     1222.27     30.51 o 
   3  -3   8     4010.45     3956.47     86.29 o 
   4  -3   8     3533.70     3649.01     95.38 o 
   5  -3   8     2369.72     2360.92     52.61 o 
  -6  -2   8     2126.03     2155.87     76.60 o 
  -5  -2   8     3222.98     3200.85     66.98 o 
  -4  -2   8     3327.67     3324.99     58.47 o 
  -3  -2   8     5198.18     5033.60     97.15 o 
  -2  -2   8     3677.89     3743.16     76.92 o 
  -1  -2   8     3658.21     3677.47     81.02 o 
   0  -2   8     4462.15     4403.12     94.02 o 
   1  -2   8     2712.02     2732.25     65.09 o 
   2  -2   8      888.90      896.49     29.33 o 
   3  -2   8     1096.38     1139.48     42.51 o 
   5  -2   8       49.59       45.87      5.08 o 
  -6  -1   8       78.17       79.55      6.27 o 
  -5  -1   8      129.74      121.91      7.03 o 
  -4  -1   8      147.01      152.04      8.36 o 
  -3  -1   8      393.38      384.84     12.92 o 
  -2  -1   8      793.28      805.68     27.70 o 
  -1  -1   8     1524.24     1521.90     68.48 o 
   0  -1   8     2475.37     2522.29     83.33 o 
   1  -1   8     4112.77     4074.42     92.48 o 
   2  -1   8     4260.02     4078.71     95.49 o 
   3  -1   8     4607.99     4520.25    120.87 o 
   4  -1   8     2500.08     2601.88     78.54 o 
   5  -1   8     1439.63     1486.03     42.44 o 
  -6   0   8     2074.75     2111.82     55.68 o 
  -5   0   8     4782.60     4735.19     94.86 o 
  -4   0   8     2573.89     2542.15     56.06 o 
  -3   0   8     2292.41     2227.03     51.41 o 
  -2   0   8     5267.80     5190.43    140.79 o 
  -1   0   8     4233.53     4307.57    199.63 o 
   1   0   8     1687.39     1621.83     97.89 o 
   2   0   8     1582.73     1578.22     44.20 o 
   3   0   8      790.15      822.05     25.82 o 
   4   0   8      146.25      160.60     13.98 o 
   5   0   8      157.84      166.86      8.85 o 
  -6   1   8       61.31       74.51      6.08 o 
  -5   1   8      109.94      107.41      6.74 o 
  -4   1   8      116.62      117.85      7.73 o 
  -3   1   8      401.16      399.98     18.93 o 
  -2   1   8      771.08      788.32     27.14 o 
  -1   1   8     1520.95     1527.86     61.67 o 
   1   1   8     4041.27     3953.64    105.55 o 
   2   1   8     4189.16     4086.89    154.74 o 
   3   1   8     4477.22     4600.73     95.68 o 
   4   1   8     2954.86     2940.86     62.22 o 
   5   1   8     1295.79     1318.10     32.81 o 
  -6   2   8     2030.95     2051.42     44.62 o 
  -5   2   8     3327.56     3270.33     67.21 o 
  -4   2   8     3042.88     3060.53     68.45 o 
  -3   2   8     5188.91     5151.57    103.20 o 
  -2   2   8     3782.88     3769.19     66.03 o 
  -1   2   8     3713.32     3712.90     79.58 o 
   0   2   8     4460.40     4191.07    141.51 o 
   1   2   8     2602.77     2559.17     63.28 o 
   2   2   8      955.68      925.91     30.56 o 
   3   2   8     1245.21     1273.32     34.02 o 
   4   2   8      123.99      121.61      8.50 o 
   5   2   8       35.56       37.90      5.69 o 
  -6   3   8       50.44       51.52      4.81 o 
  -5   3   8       10.05       15.11      3.93 o 
  -4   3   8      158.67      158.42     11.14 o 
  -3   3   8       88.51       96.29     10.02 o 
  -2   3   8      923.20      912.35     22.54 o 
  -1   3   8     1383.01     1361.77     29.63 o 
   0   3   8     3217.49     3118.04     79.15 o 
   1   3   8     2728.90     2651.94     47.93 o 
   2   3   8     1319.18     1307.24     39.03 o 
   3   3   8     4192.86     4185.35    103.06 o 
   4   3   8     3445.32     3461.49     89.64 o 
   5   3   8     2339.84     2348.62     60.18 o 
  -6   4   8     1235.65     1324.14     52.21 o 
  -5   4   8     2919.97     2928.64     60.61 o 
  -4   4   8     3073.57     3052.83     79.76 o 
  -3   4   8     4024.87     4085.69     85.11 o 
  -2   4   8     5617.05     5573.00    112.43 o 
  -1   4   8     5357.63     5355.34     90.82 o 
   0   4   8     1806.60     1821.89     49.72 o 
   1   4   8      999.26      996.41     25.36 o 
   2   4   8      759.52      767.85     23.65 o 
   3   4   8      967.71     1028.30     35.05 o 
   4   4   8      217.31      227.05     13.56 o 
  -5   5   8      166.38      181.91      9.65 o 
  -4   5   8       15.19       22.84      3.98 o 
  -3   5   8      642.34      658.10     21.52 o 
  -2   5   8     1228.25     1255.80     31.86 o 
  -1   5   8     1266.15     1293.54     34.36 o 
   0   5   8     1528.94     1569.20     36.89 o 
   1   5   8     1686.38     1653.58     37.01 o 
   2   5   8     2317.16     2304.83     54.73 o 
   3   5   8     3406.56     3538.77     89.05 o 
   4   5   8     2818.13     2828.88     74.31 o 
  -5   6   8     2495.60     2642.07     65.16 o 
  -4   6   8     2855.88     2915.11     61.44 o 
  -3   6   8     2144.19     2216.05     49.96 o 
  -2   6   8     3166.45     3233.90     68.94 o 
  -1   6   8     1831.57     1897.68     46.00 o 
   0   6   8     5000.96     4985.34    100.21 o 
   1   6   8      668.84      666.71     21.16 o 
   2   6   8      591.64      589.80     19.58 o 
   3   6   8      678.59      677.02     21.15 o 
   4   6   8      160.10      169.67     10.71 o 
  -4   7   8        9.72       15.29      5.19 o 
  -3   7   8      233.61      233.39     11.23 o 
  -2   7   8      215.15      236.82     11.71 o 
  -1   7   8      472.36      490.91     17.16 o 
   0   7   8     2392.82     2405.53     53.34 o 
   1   7   8     2927.73     2894.93     64.20 o 
   2   7   8     2290.18     2232.39     50.34 o 
   3   7   8     1547.50     1538.11     37.17 o 
   4   7   8     1234.15     1261.42     36.80 o 
  -4   8   8     2043.13     2015.47     74.42 o 
  -3   8   8     1293.53     1299.18     53.30 o 
  -2   8   8     2110.55     2148.68     47.01 o 
  -1   8   8     1619.95     1598.38     47.98 o 
   0   8   8     1822.42     1846.40     42.04 o 
   1   8   8     1438.04     1474.14     36.55 o 
   2   8   8      881.42      876.94     24.29 o 
   3   8   8      238.40      244.67     10.59 o 
  -3   9   8       60.70       57.48      5.21 o 
  -2   9   8      541.31      561.57     14.93 o 
  -1   9   8      770.71      790.93     22.34 o 
   0   9   8     1162.86     1189.91     29.25 o 
   1   9   8      814.23      827.55     27.70 o 
  -1  10   8     1590.07     1562.75     43.57 o 
   0  10   8      815.23      805.24     37.71 o 
   1  10   8      533.25      550.96     28.41 o 
  -2  -9   9     2094.89     1930.42     74.44 o 
  -1  -9   9     1686.34     1639.11     68.10 o 
   0  -9   9     1364.88     1378.51     32.32 o 
   1  -9   9     1069.15     1070.91     31.20 o 
  -3  -8   9       66.00       65.03      4.24 o 
  -2  -8   9       34.02       33.04      4.72 o 
  -1  -8   9      643.38      626.16     24.72 o 
   0  -8   9      381.76      392.25     14.42 o 
   1  -8   9      479.59      490.30     16.07 o 
   2  -8   9      820.10      810.40     38.25 o 
  -4  -7   9     1528.39     1514.35     55.51 o 
  -3  -7   9     1276.80     1272.53     30.51 o 
  -2  -7   9     1513.31     1543.48     39.66 o 
  -1  -7   9     3916.72     4031.78     84.45 o 
   0  -7   9     3385.91     3472.51     88.77 o 
   1  -7   9     3008.63     3157.33     82.85 o 
   2  -7   9      542.06      576.37     22.48 o 
   3  -7   9      684.75      697.61     20.29 o 
  -5  -6   9      180.90      180.48      8.40 o 
  -4  -6   9      171.22      171.92      7.70 o 
  -3  -6   9       24.68       32.50      4.73 o 
  -2  -6   9       39.78       47.78      6.05 o 
  -1  -6   9       14.27       28.02      5.03 o 
   0  -6   9      803.29      815.35     23.74 o 
   1  -6   9     1184.33     1189.45     39.09 o 
   2  -6   9     1093.57     1126.05     35.92 o 
   3  -6   9     1657.02     1602.95     38.62 o 
   4  -6   9      887.79      869.03     39.35 o 
  -5  -5   9     1947.33     1919.31     40.27 o 
  -4  -5   9     2336.83     2355.48     50.60 o 
  -3  -5   9     2521.72     2531.35     70.99 o 
  -2  -5   9     5011.26     5167.04    103.45 o 
  -1  -5   9     3457.39     3515.02     81.33 o 
   0  -5   9     1522.09     1557.35     39.84 o 
   1  -5   9     3040.83     3043.67     79.02 o 
   2  -5   9     1607.63     1594.34     40.26 o 
   3  -5   9     1550.98     1545.63     39.01 o 
   4  -5   9      496.86      512.16     20.79 o 
  -6  -4   9      304.82      312.67     16.11 o 
  -5  -4   9      247.48      256.10      9.31 o 
  -4  -4   9      124.53      127.40      6.45 o 
  -3  -4   9       32.33       40.74      6.95 o 
  -2  -4   9      110.08      115.61     10.90 o 
  -1  -4   9      603.19      618.45     19.08 o 
   0  -4   9      161.93      168.60     13.38 o 
   1  -4   9      329.85      335.76     17.34 o 
   2  -4   9     2098.50     2035.28     48.90 o 
   3  -4   9     3204.72     3181.34     68.95 o 
   4  -4   9     1859.08     1882.29     54.65 o 
  -5  -3   9     3029.41     3032.35     60.03 o 
  -4  -3   9     3489.42     3511.00     62.13 o 
  -3  -3   9     2905.26     2843.74     62.12 o 
  -2  -3   9     5564.00     5572.74    129.00 o 
  -1  -3   9     3256.36     3212.21     76.23 o 
   0  -3   9     4082.99     3931.35     91.38 o 
   1  -3   9     2337.03     2296.53     56.54 o 
   2  -3   9     2140.36     2070.90     50.05 o 
   3  -3   9     1173.80     1228.52     41.55 o 
   4  -3   9      812.46      883.33     32.51 o 
   5  -3   9      306.08      306.39     18.57 o 
  -5  -2   9      337.19      344.55     12.16 o 
  -4  -2   9      379.07      381.33     14.12 o 
  -3  -2   9      214.09      221.33     17.80 o 
  -2  -2   9       75.06       79.39      7.82 o 
  -1  -2   9      482.10      461.82     17.95 o 
   0  -2   9     1449.51     1405.02     51.53 o 
   1  -2   9     1067.65     1056.95     52.46 o 
   2  -2   9      787.37      763.67     30.80 o 
   3  -2   9     2444.90     2543.64     76.22 o 
   4  -2   9     2462.94     2493.21     69.12 o 
   5  -2   9     1225.86     1227.73     35.79 o 
  -6  -1   9     1004.09     1056.77     44.00 o 
  -5  -1   9     3183.14     3181.13     62.25 o 
  -4  -1   9     3721.79     3602.33     76.97 o 
  -3  -1   9     1527.27     1535.27     39.63 o 
  -2  -1   9     5874.42     5785.82    119.80 o 
  -1  -1   9     5914.73     5515.49    192.76 o 
   2  -1   9     1425.53     1466.56     60.68 o 
   3  -1   9     1788.63     1931.41     62.40 o 
   4  -1   9      951.16      939.24     33.59 o 
   5  -1   9      204.32      193.23     10.65 o 
  -6   0   9     1284.19     1331.32     36.80 o 
  -5   0   9      948.63      938.32     23.98 o 
  -4   0   9        3.74        7.59      2.96 o 
  -3   0   9        2.81       12.66      3.76 o 
  -2   0   9       92.82       95.67     10.10 o 
  -1   0   9      144.12      150.46     14.07 o 
   2   0   9     2191.31     2179.00     79.19 o 
   3   0   9     1904.08     2033.34     65.61 o 
   4   0   9      750.18      773.76     23.15 o 
   5   0   9     1694.03     1699.49     46.59 o 
  -6   1   9     1108.85     1126.24     25.71 o 
  -5   1   9     2791.34     2767.33     61.33 o 
  -4   1   9     3904.39     3806.59     77.66 o 
  -3   1   9     1755.88     1728.05     49.66 o 
  -2   1   9     5968.97     6007.14    160.91 o 
  -1   1   9     5685.07     5534.57    110.90 o 
   2   1   9     1592.02     1594.25     45.19 o 
   3   1   9     1864.07     1963.97     47.80 o 
   4   1   9      809.11      830.29     24.66 o 
   5   1   9      142.56      145.24     13.10 o 
  -6   2   9      172.61      187.82      7.13 o 
  -5   2   9      387.44      382.35     12.53 o 
  -4   2   9      380.36      386.90     17.53 o 
  -3   2   9      244.47      239.73     14.43 o 
  -2   2   9      101.25       97.19     13.38 o 
  -1   2   9      515.13      518.16     17.89 o 
   0   2   9     1469.32     1428.00     42.10 o 
   1   2   9     1006.45      968.93     31.27 o 
   2   2   9      766.40      780.51     31.14 o 
   3   2   9     2596.09     2714.66     71.45 o 
   4   2   9     2370.41     2348.15     52.91 o 
  -5   3   9     3013.57     3003.36     76.03 o 
  -4   3   9     3366.83     3404.70     89.72 o 
  -3   3   9     2739.24     2723.00     61.23 o 
  -2   3   9     6026.82     5955.71    114.45 o 
  -1   3   9     3211.29     3246.47     72.91 o 
   0   3   9     4028.92     4003.53     99.54 o 
   1   3   9     2277.35     2245.86     59.87 o 
   2   3   9     2224.01     2216.69     73.59 o 
   3   3   9     1003.25     1073.01     37.00 o 
   4   3   9      853.65      877.16     29.68 o 
   5   3   9      336.58      354.74     19.39 o 
  -6   4   9      319.64      324.97     16.66 o 
  -5   4   9      286.98      297.95     10.18 o 
  -4   4   9       84.91       90.44      8.24 o 
  -3   4   9       31.54       47.71      5.84 o 
  -2   4   9       85.40       92.01      7.44 o 
  -1   4   9      676.91      704.10     25.43 o 
   0   4   9      119.30      121.83      9.58 o 
   1   4   9      397.30      385.09     14.35 o 
   2   4   9     2174.49     2114.74     57.34 o 
   3   4   9     2978.07     3022.23     80.75 o 
   4   4   9     1885.81     1889.94     51.69 o 
  -5   5   9     2032.67     2078.20     51.20 o 
  -4   5   9     2432.88     2448.16     52.69 o 
  -3   5   9     2609.33     2641.02     58.02 o 
  -2   5   9     4702.17     4780.49    100.33 o 
  -1   5   9     3405.65     3493.38     90.22 o 
   0   5   9     1819.99     1830.91     49.48 o 
   1   5   9     2800.48     2836.06     62.55 o 
   2   5   9     1694.47     1670.91     39.69 o 
   3   5   9     1598.17     1633.40     46.87 o 
   4   5   9      494.64      502.07     19.79 o 
  -5   6   9      231.31      233.18     13.11 o 
  -4   6   9      118.93      121.49      8.63 o 
  -3   6   9       16.73       26.64      4.50 o 
  -2   6   9       27.78       33.48      4.94 o 
  -1   6   9       24.07       22.36      5.56 o 
   0   6   9      773.78      772.66     28.13 o 
   1   6   9     1211.99     1247.67     31.64 o 
   2   6   9     1025.21     1056.31     28.69 o 
   3   6   9     1574.61     1606.88     46.36 o 
   4   6   9     1035.66      991.92     40.73 o 
  -4   7   9     1575.38     1531.11     56.61 o 
  -3   7   9     1153.94     1195.27     30.51 o 
  -2   7   9     1676.44     1696.41     39.32 o 
  -1   7   9     3959.42     4024.60    101.63 o 
   0   7   9     3196.87     3272.60     69.93 o 
   1   7   9     3063.41     3123.58     66.15 o 
   2   7   9      577.55      583.65     18.43 o 
   3   7   9      726.03      724.53     20.93 o 
  -3   8   9       77.57       79.06      6.61 o 
  -2   8   9       20.81       24.29      4.22 o 
  -1   8   9      640.52      636.35     19.43 o 
   0   8   9      365.31      392.76     13.89 o 
   1   8   9      492.57      477.61     19.20 o 
   2   8   9      854.57      801.64     21.82 o 
  -2   9   9     2051.83     2028.58    104.53 o 
  -1   9   9     1749.61     1742.27     47.70 o 
   0   9   9     1420.86     1351.64     39.48 o 
   1   9   9      974.13      947.79     45.09 o 
  -1  -8  10     2271.59     2135.48     58.35 o 
   0  -8  10     2873.60     2880.21    113.66 o 
   1  -8  10     1771.58     1732.15     38.70 o 
  -3  -7  10      202.84      208.61      8.65 o 
  -2  -7  10       52.34       59.58      5.59 o 
  -1  -7  10       45.69       47.99      5.46 o 
   0  -7  10      139.09      150.79     10.79 o 
   1  -7  10      209.72      227.03     13.02 o 
   2  -7  10      101.48      107.93      8.36 o 
  -4  -6  10     1585.64     1546.51     33.48 o 
  -3  -6  10     1474.80     1488.99     43.53 o 
  -2  -6  10     2137.05     2107.91     47.98 o 
  -1  -6  10     3523.14     3590.34     86.57 o 
   0  -6  10     3827.53     3948.44    145.23 o 
   1  -6  10     1458.77     1473.21     45.50 o 
   2  -6  10     1541.38     1521.64     43.75 o 
   3  -6  10      997.02      975.56     32.04 o 
  -4  -5  10      622.48      617.18     16.76 o 
  -3  -5  10      365.37      363.02     16.68 o 
  -2  -5  10      255.43      271.17     16.02 o 
  -1  -5  10       95.89      102.94      8.02 o 
   0  -5  10      116.52      115.41     10.18 o 
   1  -5  10      527.61      507.05     21.81 o 
   2  -5  10      354.83      340.23     16.60 o 
   3  -5  10      453.51      462.43     16.15 o 
  -5  -4  10     1220.34     1188.00     44.83 o 
  -4  -4  10     2815.09     2806.81     57.85 o 
  -3  -4  10     2846.00     2856.18     74.50 o 
  -2  -4  10     2727.04     2670.18     75.09 o 
  -1  -4  10     2113.37     2227.72     64.41 o 
   0  -4  10     2415.68     2335.27     65.92 o 
   1  -4  10     3616.55     3487.23     93.26 o 
   2  -4  10     2139.40     2080.92     57.72 o 
   3  -4  10     2392.98     2524.17     96.74 o 
   4  -4  10     1190.36     1168.95     48.39 o 
  -5  -3  10      845.88      832.91     24.50 o 
  -4  -3  10     1653.88     1633.87     37.84 o 
  -3  -3  10      232.89      240.97     14.14 o 
  -2  -3  10       20.44       32.79      6.76 o 
  -1  -3  10       35.20       42.15      7.13 o 
   0  -3  10        9.54       16.11      7.10 o 
   1  -3  10      127.48      126.38     10.82 o 
   2  -3  10      623.84      646.78     40.15 o 
   3  -3  10     1092.11     1139.96     52.20 o 
   4  -3  10     1288.49     1268.88     39.17 o 
  -5  -2  10      991.67      983.78     23.89 o 
  -4  -2  10     2562.16     2489.89     54.27 o 
  -3  -2  10     2093.79     2021.46     58.66 o 
  -2  -2  10     2933.49     2911.22     76.75 o 
  -1  -2  10     5401.33     5327.08    131.94 o 
   1  -2  10     3213.78     3052.24    127.87 o 
   2  -2  10     1393.89     1411.37     57.67 o 
   3  -2  10     2438.34     2597.39     75.01 o 
   4  -2  10     1622.67     1592.95     47.00 o 
  -5  -1  10      717.98      718.65     19.47 o 
  -4  -1  10      767.13      770.46     22.24 o 
  -3  -1  10      346.02      326.89     13.38 o 
  -2  -1  10      201.68      211.33     11.66 o 
  -1  -1  10       14.62       17.74      8.19 o 
   2  -1  10      341.85      358.58     20.39 o 
   3  -1  10      477.54      507.15     26.01 o 
   4  -1  10     1297.65     1272.93     40.78 o 
  -6   0  10      581.85      641.95     27.04 o 
  -5   0  10     1432.23     1385.96     31.64 o 
  -4   0  10     1511.38     1536.86     36.52 o 
  -3   0  10     3017.62     2948.85     78.73 o 
  -2   0  10     3056.97     3185.01     87.41 o 
  -1   0  10     4339.26     4106.64    150.22 o 
   2   0  10     2686.91     2521.41     98.80 o 
   3   0  10     1330.13     1420.68     48.62 o 
   4   0  10     1192.30     1176.40     37.55 o 
  -6   1  10      620.20      697.17     29.78 o 
  -5   1  10      801.66      801.55     19.99 o 
  -4   1  10      852.80      852.25     27.75 o 
  -3   1  10      240.97      234.65     14.34 o 
  -2   1  10      222.08      233.24     15.27 o 
  -1   1  10       10.04       23.20     10.37 o 
   2   1  10      329.51      357.16     26.76 o 
   3   1  10      591.22      593.96     22.90 o 
   4   1  10     1383.55     1350.98     32.17 o 
  -5   2  10      987.79     1011.87     29.66 o 
  -4   2  10     2520.61     2537.53     66.76 o 
  -3   2  10     2277.38     2229.01     60.72 o 
  -2   2  10     2629.10     2563.53     75.69 o 
  -1   2  10     5447.52     5285.71    199.77 o 
   0   2  10     4195.92     4039.38    134.85 o 
   1   2  10     3447.20     3465.94    112.02 o 
   2   2  10     1403.49     1444.12     42.38 o 
   3   2  10     2430.77     2583.31     68.80 o 
   4   2  10     1498.53     1562.37     43.98 o 
  -5   3  10      795.49      803.78     20.36 o 
  -4   3  10     1655.91     1661.27     46.86 o 
  -3   3  10      213.63      237.76     16.78 o 
  -2   3  10       49.15       48.03      5.88 o 
  -1   3  10       34.20       44.45      7.10 o 
   0   3  10        6.20       16.87      4.85 o 
   1   3  10      166.08      166.54     14.20 o 
   2   3  10      625.22      651.04     24.23 o 
   3   3  10     1040.48     1088.60     35.27 o 
   4   3  10     1295.99     1282.93     36.95 o 
  -5   4  10     1218.34     1225.34     27.52 o 
  -4   4  10     2861.58     2899.97     60.36 o 
  -3   4  10     2622.79     2703.33     60.03 o 
  -2   4  10     2788.26     2740.97     59.91 o 
  -1   4  10     2262.98     2376.45     64.35 o 
   0   4  10     2387.54     2310.45     63.57 o 
   1   4  10     3640.34     3613.15     74.37 o 
   2   4  10     1901.30     1877.05     53.61 o 
   3   4  10     2634.09     2650.89     67.88 o 
   4   4  10     1211.89     1180.19     49.21 o 
  -4   5  10      587.60      600.48     21.04 o 
  -3   5  10      283.46      284.76     12.41 o 
  -2   5  10      265.94      279.96     12.52 o 
  -1   5  10      110.51      127.16     10.10 o 
   0   5  10      139.50      146.38     10.34 o 
   1   5  10      504.04      505.52     17.04 o 
   2   5  10      313.67      318.25     15.55 o 
   3   5  10      430.46      446.51     18.54 o 
  -4   6  10     1723.87     1645.79     42.72 o 
  -3   6  10     1487.36     1502.50     35.45 o 
  -2   6  10     2035.11     2012.98     46.63 o 
  -1   6  10     3479.07     3586.47     92.01 o 
   0   6  10     3861.97     3915.17     98.82 o 
   1   6  10     1506.28     1534.37     36.26 o 
   2   6  10     1440.19     1413.90     34.54 o 
   3   6  10     1078.23     1110.26     47.29 o 
  -3   7  10      201.05      201.28     10.56 o 
  -2   7  10       71.30       70.45      5.92 o 
  -1   7  10       40.24       44.13      6.45 o 
   0   7  10      125.70      132.57      9.65 o 
   1   7  10      245.08      247.50     10.50 o 
   2   7  10      121.33      113.05      6.81 o 
  -2   8  10     2154.46     2101.75     56.19 o 
  -1   8  10     2220.97     2154.10     57.85 o 
   0   8  10     2746.22     2702.78    106.25 o 
  -1  -7  11     2703.57     2624.99     94.75 o 
   0  -7  11     1500.02     1369.46     59.07 o 
   1  -7  11     1355.36     1349.42     52.77 o 
  -3  -6  11      754.98      742.62     18.57 o 
  -2  -6  11      503.60      494.13     20.53 o 
  -1  -6  11      151.21      161.45      8.85 o 
   0  -6  11       64.17       75.70      8.74 o 
   1  -6  11       35.27       40.72      6.33 o 
   2  -6  11       15.76       16.65      6.01 o 
  -4  -5  11     1247.95     1212.22     32.64 o 
  -3  -5  11      958.27      941.55     30.02 o 
  -2  -5  11     1001.77      978.55     32.65 o 
  -1  -5  11     1727.62     1774.51     52.08 o 
   0  -5  11     2258.13     2217.95    100.14 o 
   1  -5  11     3574.82     3459.60     88.49 o 
   2  -5  11     2179.73     2078.85     58.13 o 
  -4  -4  11     1332.84     1261.22     35.25 o 
  -3  -4  11      910.78      940.53     30.80 o 
  -2  -4  11      331.86      331.53     17.57 o 
  -1  -4  11      442.11      462.52     21.57 o 
   0  -4  11      100.77      114.93     13.38 o 
   1  -4  11       19.61       29.25      6.01 o 
   2  -4  11       65.30       81.08     13.92 o 
   3  -4  11      313.30      332.60     24.85 o 
  -4  -3  11     1322.41     1304.83     30.21 o 
  -3  -3  11     1356.05     1353.80     41.92 o 
  -2  -3  11     1415.91     1438.36     66.70 o 
  -1  -3  11     2648.98     2657.83     89.63 o 
   0  -3  11     2096.58     2134.08     83.15 o 
   1  -3  11     2908.68     2741.41    110.87 o 
   2  -3  11     3031.96     3108.72    125.14 o 
   3  -3  11     1968.97     2028.08     55.85 o 
  -5  -2  11     1402.32     1379.55     36.99 o 
  -4  -2  11     1380.03     1361.16     32.37 o 
  -3  -2  11      858.04      846.60     23.90 o 
  -2  -2  11      496.56      523.30     22.88 o 
  -1  -2  11      594.96      614.81     36.33 o 
   2  -2  11      133.38      133.23     19.93 o 
   3  -2  11      202.19      206.28     13.77 o 
  -5  -1  11      439.89      441.98     12.22 o 
  -4  -1  11     1559.87     1522.42     35.16 o 
  -3  -1  11     1051.19     1048.59     27.87 o 
  -2  -1  11     2470.88     2481.23     97.68 o 
   3  -1  11     1509.49     1570.03     47.50 o 
  -5   0  11      570.03      565.02     14.90 o 
  -4   0  11     1456.07     1441.31     33.52 o 
  -3   0  11     1133.05     1115.00     35.28 o 
  -2   0  11      964.58      986.74     34.84 o 
   3   0  11      174.04      198.76     18.02 o 
   4   0  11      408.89      390.82     22.40 o 
  -5   1  11      394.45      400.91     14.64 o 
  -4   1  11     1619.46     1554.54     43.03 o 
  -3   1  11     1014.68     1025.11     33.57 o 
  -2   1  11     2509.99     2485.57     69.86 o 
   2   1  11     1895.92     1907.31     76.03 o 
   3   1  11     1339.49     1376.11     62.33 o 
   4   1  11     1663.13     1605.55     61.55 o 
  -5   2  11     1490.27     1465.91     37.91 o 
  -4   2  11     1456.36     1468.51     40.14 o 
  -3   2  11      875.38      866.94     29.48 o 
  -2   2  11      426.85      464.07     21.69 o 
  -1   2  11      620.16      617.28     40.15 o 
   2   2  11      166.62      171.00     10.73 o 
   3   2  11      184.94      188.81     11.09 o 
  -5   3  11      509.37      511.88     16.70 o 
  -4   3  11     1272.83     1298.57     37.23 o 
  -3   3  11     1475.12     1449.55     42.19 o 
  -2   3  11     1546.86     1569.01     47.60 o 
  -1   3  11     2607.25     2562.57     70.91 o 
   0   3  11     2123.16     2066.92     58.37 o 
   1   3  11     2793.73     2765.73     96.35 o 
   2   3  11     3141.63     3234.91     79.38 o 
   3   3  11     1808.83     1825.06     50.71 o 
  -4   4  11     1288.85     1308.11     36.35 o 
  -3   4  11      936.95      956.73     24.87 o 
  -2   4  11      380.62      385.07     14.88 o 
  -1   4  11      400.65      423.23     19.61 o 
   0   4  11       94.89       96.92      8.53 o 
   1   4  11       20.77       37.67      7.64 o 
   2   4  11       61.08       66.38      6.88 o 
   3   4  11      285.25      291.08     20.75 o 
  -4   5  11     1213.26     1186.48     33.17 o 
  -3   5  11     1003.98      974.79     30.04 o 
  -2   5  11      921.12      921.83     25.27 o 
  -1   5  11     1810.14     1850.84     52.14 o 
   0   5  11     2221.84     2221.01     60.61 o 
   1   5  11     3507.57     3304.88     85.33 o 
   2   5  11     2222.40     2121.42     54.59 o 
  -3   6  11      655.54      649.72     22.32 o 
  -2   6  11      561.34      552.72     21.23 o 
  -1   6  11      175.07      165.00     10.92 o 
   0   6  11       72.12       78.42      7.46 o 
   1   6  11       38.63       43.99      5.75 o 
   2   6  11       22.42       25.39      6.82 o 
  -2   7  11     1733.85     1673.49     46.14 o 
  -1   7  11     2633.10     2525.08     66.55 o 
   0   7  11     1553.09     1475.93     60.98 o 
   1   7  11     1307.65     1191.30     53.59 o 
  -2  -6  12      800.01      783.96     35.25 o 
  -1  -6  12     1075.50      990.29     43.19 o 
  -2  -5  12      601.01      592.33     21.03 o 
  -1  -5  12      641.70      641.39     34.69 o 
   0  -5  12      475.54      499.53     27.58 o 
   1  -5  12      251.44      245.47     17.20 o 
  -3  -4  12      285.55      295.92     13.06 o 
  -2  -4  12      501.60      472.77     28.13 o 
  -1  -4  12     1375.24     1357.82     57.95 o 
   0  -4  12     2290.82     2270.41     84.01 o 
  -3  -3  12     1249.71     1252.31     35.59 o 
  -2  -3  12      851.83      871.91     30.04 o 
  -1  -3  12      869.04      933.84     44.26 o 
  -4  -2  12      265.24      260.99     11.20 o 
  -3  -2  12     1431.96     1397.17     39.75 o 
  -4  -1  12     1875.41     1834.44     56.22 o 
  -3  -1  12     2036.76     1956.63     51.68 o 
  -2  -1  12      790.23      803.72     39.07 o 
  -4   0  12      240.53      239.25     10.70 o 
  -3   0  12      993.12      960.63     29.71 o 
  -2   0  12      925.21      928.69     43.44 o 
  -4   1  12     1903.19     1878.24     48.46 o 
  -3   1  12     1924.81     1863.92     51.57 o 
  -2   1  12      762.18      767.49     27.60 o 
  -4   2  12      279.12      271.59     11.28 o 
  -3   2  12     1448.63     1374.88     39.60 o 
  -2   2  12      773.63      774.58     27.63 o 
  -1   2  12     1042.20     1027.72     51.65 o 
  -4   3  12     1839.65     1717.36     65.12 o 
  -3   3  12     1164.62     1176.13     35.07 o 
  -2   3  12      883.66      893.16     44.26 o 
  -1   3  12      818.61      868.22     47.54 o 
  -3   4  12      331.28      339.44     13.53 o 
  -2   4  12      508.72      480.42     28.95 o 
  -1   4  12     1327.68     1316.94     40.16 o 
   0   4  12     2204.68     2119.91     70.05 o 
   1   4  12     2470.27     2398.67     83.49 o 
  -3   5  12     1456.70     1387.88     55.79 o 
  -2   5  12      541.76      538.70     20.45 o 
  -1   5  12      776.78      741.29     25.21 o 
   0   5  12      473.84      461.35     18.47 o 
  -2   6  12      777.55      767.00     36.07 o 
  -1   6  12     1043.69      987.79     45.65 o 
   0   6  12     1740.64     1572.22     65.11 o 
  -3   1  13      114.52      107.29      9.83 o 
  -3   2  13     2009.32     1915.35     71.70 o 
  -2   2  13     1104.00     1116.50     47.56 o 
  -2   3  13      248.13      224.17     15.84 o 
                                                 
